# Supplementary material for: Internal Validation of a Machine Learning-Based CDSS for Antimicrobial Stewardship
Source: Life (Basel). 2025 Jul 17;15(7):1123. doi: 10.3390/life15071123 (PMC12298242; doi:10.3390/life15071123)
Supplement: Supplementary file 1 [file life-15-01123-s001.zip › Supplement 2 Coded Data sets for part 2 of validations.xlsx]

## Sheet: All the data
Coded Client #	Specific Location of Lab	State location of lab	Location of Provider	Location of Facility	Coded lab number	Specimen source	Specimen code	allergies	organisms	resistance	status 1	Status 1 code	status 2	Status 3	Status 4	Status 5	Status 6		QA team #	In Review
113	Baton Rouge, LA	LA	,	Jacksonville, FL	LAB0001	Urine	7	3	1	2	High confidence	3	pending	approved					2	1
113	Baton Rouge, LA	LA	COLUMBIA, SC	North Augusta, SC	LAB0002	Urine	7	0	3	7	New	5	pending	approved					2	1
113	Baton Rouge, LA	LA	BRENTWOOD, TN	Orangeburg, SC	LAB0003	Urine	7	0	3	1	auto-match	2	pending	approved					2	1
113	Baton Rouge, LA	LA	BRENTWOOD, TN	Orangeburg, SC	LAB0004	Urine	7	0	2	0	auto approved	1							0	0
113	Baton Rouge, LA	LA	,	Jacksonville, FL	LAB0005	Urine	7	0	4	3	New	5	pending	approved					2	1
121	Las Vegas, NV	NV	,	,	LAB0006	Wound	10	0	3	4	auto approved	1					0		0	0
106	San Francisco, CA	CA	,	Millry, AL	LAB0007	Wound	10	0	3	2	auto approved	1							0	0
106	San Francisco, CA	CA	,	,	LAB0008	Wound	10	0	3	1	auto approved	1							0	0
106	San Francisco, CA	CA	,	,	LAB0009	Wound	10	0	3	2	auto approved	1							0	0
106	San Francisco, CA	CA	,	,	LAB0010	Wound	10	0	4	3	High confidence	3	pending	QA	pending	QA	pending	approved	2	1
106	San Francisco, CA	CA	,	,	LAB0011	Wound	10	0	2	2	auto approved	1							0	0
144	Vienna, VA	VA	HIGH SPRINGS, FL	Aiken, SC	LAB0012	wound	10	0	1	3	auto-match	2	pending	pending	approved				1	1
144	Vienna, VA	VA	,	Lancaster, PA	LAB0013	wound	10	0	1	2	auto approved	1							0	0
144	Vienna, VA	VA	,	Spartanburg, SC	LAB0014	Wound	10	1	3	2	High confidence	3	pending	approved					2	1
144	Vienna, VA	VA	,	Mason, OH	LAB0015	Wound	10	1	1	1	High confidence	3	pending	approved					2	1
144	Vienna, VA	VA	HENDERSON, TN	Tucson, AZ	LAB0016	Wound	10	3	1	1	unclassified	6	High confidence	pending	approved				2	1
144	Vienna, VA	VA	JASPER, GA	Grapevine, TX	LAB0017	Wound	10	1	2	4	New	5	pending	approved					2	1
144	Vienna, VA	VA	GRENADA, MS	Henderson, TN	LAB0018	Wound	10	0	2	1	High confidence	3	pending	approved					2	1
144	Vienna, VA	VA	GRENADA, MS	Social Circle, GA	LAB0019	Wound	10	0	2	2	High confidence	3	pending	approved					2	1
144	Vienna, VA	VA	Brentwood, TN	Maitland, FL	LAB0020	Wound	10	8	2	2	unclassified	6	New	pending	approved				2	1
144	Vienna, VA	VA	Montgomery, AL	Conroe, TX	LAB0021	Wound	10	0	1	0	auto approved	1							0	0
144	Vienna, VA	VA	TINLEY PARK, IL	Maitland, FL	LAB0022	Wound	10	5	4	5	New	5	pending	pending	approved				2	1
144	Vienna, VA	VA	,	Maitland, FL	LAB0023	Wound	10	0	1	3	auto-match	2	approved						1	1
144	Vienna, VA	VA	,	Brentwood, TN	LAB0024	Wound	10	0	4	6	New	5	pending	approved					2	1
144	Vienna, VA	VA	,	Montgomery, AL	LAB0025	Wound	10	4	3	4	unclassified	6	High confidence	pending	approved				2	1
144	Vienna, VA	VA	SAN ANTONIO, TX	Brentwood, TN	LAB0026	Wound	10	0	3	4	High confidence	3	pending	approved					2	1
144	Vienna, VA	VA	SAN ANTONIO, TX	Montgomery, AL	LAB0027	Wound	10	1	2	3	High confidence	3	pending	approved					2	1
144	Vienna, VA	VA	,	Schaumburg, IL	LAB0028	Wound	10	0	1	3	auto-match	2	approved						1	1
144	Vienna, VA	VA	,	Richland Hills, TX	LAB0029	wound	10	3	1	1	auto-match	2	approved						1	1
144	Vienna, VA	VA	,	,	LAB0030	wound	10	0	2	3	auto-match	2	pending	approved					2	1
144	Vienna, VA	VA	,	Valley View, OH	LAB0031	wound	10	0	1	1	unclassified	6	auto-match	approved					1	1
144	Vienna, VA	VA	,	Maitland, FL	LAB0032	Wound	10	1	1	1	High confidence	3	pending	approved					2	1
144	Vienna, VA	VA	,	Millcreek, UT	LAB0033	Wound	10	1	4	3	unclassified	6	High confidence	pending	approved				2	1
144	Vienna, VA	VA	,	Collierville, TN	LAB0034	Wound	10	0	5	1	New	5	pending	approved					2	1
135	Southlake, TX	TX	AIKEN, SC	Aiken, SC	LAB0035	Urine	7	0	1	2	auto approved	1							0	0
135	Southlake, TX	TX	,	Greenwood, AR	LAB0036	Urine	7	0	2	1	auto approved	1							0	0
131	Addison, TX	TX	PENSACOLA, FL	,	LAB0037	Urine	7	0	1	0	auto approved	1							0	0
131	Addison, TX	TX	ROCKVILLE, MD	,	LAB0038	Urine	7	0	5	0	new	5	pending	pending	pending	approved	2		2	0
128	Lima, Peru	Peru	,	Houston, TX	LAB0039	Urine	7	0	1		High confidence	3	pending	approved					2	1
128	Lima, Peru	Peru	,	Scottsboro, AL	LAB0040	Urine	7	0	1		auto approved	1							0	0
128	Lima, Peru	Peru	,	Fayette, AL	LAB0041	Urine	7	0	1		auto approved	1							0	0
128	Lima, Peru	Peru	HARLINGEN, TX	Brownsville, TX	LAB0042	Urine	7	0	1		auto-match	2	approved						1	1
128	Lima, Peru	Peru	,	,	LAB0043	Urine	7	0	1		auto approved	1							0	0
128	Lima, Peru	Peru	,	,	LAB0044	Urine	7	0	1		High confidence	3	pending	approved					2	1
128	Lima, Peru	Peru	,	,	LAB0045	Urine	7	0	1		High confidence	3	pending	approved					2	1
128	Lima, Peru	Peru	,	,	LAB0046	Urine	7	0	1		auto approved	1							0	0
128	Lima, Peru	Peru	,	,	LAB0047	Urine	7	0	1		auto approved	1							0	0
128	Lima, Peru	Peru	,	Warrior, AL	LAB0048	Urine	7	0	1		High confidence	3	pending	approved					2	1
128	Lima, Peru	Peru	TUCSON, AZ	Denver, CO	LAB0049	Urine	7	0	1		auto approved	1							0	0
128	Lima, Peru	Peru	,	,	LAB0050	Urine	7	0	1		High confidence	3	pending	approved					2	1
128	Lima, Peru	Peru	,	,	LAB0051	Urine	7	0	1		auto approved	1							0	0
128	Lima, Peru	Peru	,	,	LAB0052	Urine	7	0	1		High confidence	3	pending	approved					2	1
128	Lima, Peru	Peru	,	Melrose Park, IL	LAB0053	Urine	7	0	1		auto approved	1							0	0
128	Lima, Peru	Peru	,	Dothan, AL	LAB0054	Urine	7	0	1		High confidence	3	pending	approved					2	1
128	Lima, Peru	Peru	,	,	LAB0055	Urine	7	0	1		High confidence	3	pending	approved					2	1
128	Lima, Peru	Peru	,	,	LAB0056	Urine	7	0	1		High confidence	3	pending	approved					2	1
128	Lima, Peru	Peru	,	,	LAB0057	Urine	7	0	1		auto-match	2	pending	approved					1	1
128	Lima, Peru	Peru	,	,	LAB0058	Urine	7	0	1		auto approved	1							0	0
128	Lima, Peru	Peru	,	,	LAB0059	Urine	7	0	1		High confidence	3	pending	pending	NR	needs tranlation	approved		3	1
128	Lima, Peru	Peru	,	,	LAB0060	Urine	7	0	1		auto approved	1							0	0
128	Lima, Peru	Peru	,	,	LAB0061	Urine	7	0	1		High confidence	3	pending	pending	approved				2	1
128	Lima, Peru	Peru	,	Melrose Park, IL	LAB0062	Urine	7	0	1		auto approved	1							0	0
128	Lima, Peru	Peru	,	,	LAB0063	Urine	7	0	1		auto-match	2	approved						1	1
128	Lima, Peru	Peru	,	,	LAB0064	Urine	7	0	2		High confidence	3	pending	pending	Tech support	pending	Pending	approved	2	1
128	Lima, Peru	Peru	,	,	LAB0065	Urine	7	0	1		auto approved	1							0	0
128	Lima, Peru	Peru	Brentwood, TN	Brentwood, TN	LAB0066	Urine	7	0	1		High confidence	3	pending	pending	approved				2	1
128	Lima, Peru	Peru	Brentwood, TN	Brentwood, TN	LAB0067	Urine	7	0	1		auto approved	1							0	0
128	Lima, Peru	Peru	,	,	LAB0068	Urine	7	0	1		auto-match	2	approved						1	1
128	Lima, Peru	Peru	,	,	LAB0069	Urine	7	0	1		auto approved	1							0	0
128	Lima, Peru	Peru	BIRMINGHAM, AL	Montgomery, AL	LAB0070	Urine	7	0	1		High confidence	3	pending	approved					2	1
128	Lima, Peru	Peru	,	Dothan, AL	LAB0071	Urine	7	0	1		High confidence	3	pending	approved					2	1
128	Lima, Peru	Peru	,	,	LAB0072	Urine	7	0	1		High confidence	3	pending	approved					2	1
128	Lima, Peru	Peru	,	,	LAB0073	Urine	7	0	1		auto approved	1							0	0
128	Lima, Peru	Peru	Charleston, SC	Charleston, SC	LAB0074	Urine	7	0	1		auto approved	1							0	0
128	Lima, Peru	Peru	,	,	LAB0075	Urine	7	0	1		High confidence	3	pending	approved					2	1
128	Lima, Peru	Peru	,	,	LAB0076	Urine	7	0	1		auto-match	2	approved						1	1
128	Lima, Peru	Peru	,	,	LAB0077	urine	7	0	2		High confidence	3	pending	approved					2	1
128	Lima, Peru	Peru	,	Spring Hill, FL	LAB0078	Urine	7	0	1		auto approved	1							0	0
128	Lima, Peru	Peru	,	,	LAB0079	Urine	7	0	1		auto approved	1							0	0
128	Lima, Peru	Peru	,	,	LAB0080	Urine	7	0	1		auto approved	1							0	0
128	Lima, Peru	Peru	,	,	LAB0081	Urine	7	0	1		High confidence	3	pending	approved					2	1
128	Lima, Peru	Peru	,	,	LAB0082	Urine	7	0	1		auto-match	2	approved						1	1
128	Lima, Peru	Peru	,	Fayetteville, AR	LAB0083	Urine	7	0	1		auto-match	2	approved						1	1
128	Lima, Peru	Peru	,	,	LAB0084	Urine	7	0	1		auto approved	1							0	0
128	Lima, Peru	Peru	,	,	LAB0085	Urine	7	0	1		High confidence	3	pending	approved					2	1
128	Lima, Peru	Peru	,	Oklahoma City, OK	LAB0086	Urine	7	0	1		auto approved	1							0	0
128	Lima, Peru	Peru	,	Oklahoma City, OK	LAB0087	Urine	7	0	1		auto approved	1							0	0
128	Lima, Peru	Peru	,	,	LAB0088	Urine	7	0	1		High confidence	3	pending	approved					2	1
128	Lima, Peru	Peru	,	,	LAB0089	Urine	7	0	1		auto approved	1							0	0
128	Lima, Peru	Peru	,	,	LAB0090	Urine	7	0	1		High confidence	3	pending	approved					2	1
128	Lima, Peru	Peru	,	,	LAB0091	Urine	7	0	1		High confidence	3	pending	pending	approved		2		2	1
128	Lima, Peru	Peru	,	,	LAB0092	Urine	7	0	1		auto approved	1					0		0	0
128	Lima, Peru	Peru	,	,	LAB0093	Urine	7	0	1		auto-match	2	approved				1		1	1
139	Charleston, SC	SC	NAPLES, FL	Naples, FL	LAB0094	Urine	7	0	3	1	High confidence	3	pending	approved			2		2	1
139	Charleston, SC	SC	NAPLES, FL	Naples, FL	LAB0095	Urine	7	0	1	0	auto approved	1					0		0	0
139	Charleston, SC	SC	NAPLES, FL	Naples, FL	LAB0096	Urine	7	0	1	2	auto approved	1					0		0	0
149	Dallas, TX	TX	BATESVILLE, AR	,	LAB0097	Urine	7	0	1	1	auto approved	1							0	0
149	Dallas, TX	TX	PENSACOLA, FL	,	LAB0098	Urine	7	0	0	0	Negative	4							0	0
149	Dallas, TX	TX	BATESVILLE, AR	,	LAB0099	Urine	7	0	1	1	auto approved	1							0	0
149	Dallas, TX	TX	Grapevine, TX	Grapevine, TX	LAB0100	Urine	7	0	0	0	Negative	4							0	0
149	Dallas, TX	TX	BATESVILLE, AR	,	LAB0101	Urine	7	0	2	1	auto-match	2	approved						1	1
149	Dallas, TX	TX	BATESVILLE, AR	,	LAB0102	Urine	7	0	0	0	Negative	4							0	0
149	Dallas, TX	TX	GEORGETOWN, TX	,	LAB0103	Urine	7	0	0	0	Negative	4							0	0
149	Dallas, TX	TX	PENSACOLA, FL	,	LAB0104	Urine	7	0	0	0	Negative	4							0	0
149	Dallas, TX	TX	LUTZ, FL	Punta Gorda, FL	LAB0105	Urine	7	0	0	0	Negative	4							0	0
149	Dallas, TX	TX	MILTON, FL	,	LAB0106	Urine	7	0	0	0	Negative	4							0	0
149	Dallas, TX	TX	METAIRIE, LA	Metairie, LA	LAB0107	Urine	7	0	0	0	Negative	4							0	0
149	Dallas, TX	TX	,	Houston, TX	LAB0108	Urine	7	0	1	1	auto-match	2	approved						1	1
149	Dallas, TX	TX	PENSACOLA, FL	,	LAB0109	Urine	7	0	1	1	auto-match	2	approved						1	1
149	Dallas, TX	TX	MEMPHIS, TN	Metairie, LA	LAB0110	Urine	7	0	0	0	Negative	4							0	0
149	Dallas, TX	TX	METAIRIE, LA	Metairie, LA	LAB0111	Urine	7	0	0	0	Negative	4							0	0
149	Dallas, TX	TX	Mesquite, TX	Mesquite, TX	LAB0112	Urine	7	0	0	0	Negative	4							0	0
149	Dallas, TX	TX	Houston, TX	Houston, TX	LAB0113	Urine	7	0	0	0	Negative	4							0	0
149	Dallas, TX	TX	Plano, TX	Plano, TX	LAB0114	Urine	7	0	0	0	Negative	4							0	0
149	Dallas, TX	TX	Dallas, TX	Dallas, TX	LAB0115	Urine	7	0	0	0	Negative	4							0	0
125	North Little Rock, AR	AR	HENDERSON, NV	Las Vegas, NV	LAB0116	Urine	7	1	3	6	High confidence	3	pending	approved					2	1
125	North Little Rock, AR	AR	,	Corinth, MS	LAB0117	Urine	7	1	1	2	auto-match	2	approved						1	1
125	North Little Rock, AR	AR	,	Columbus, MS	LAB0118	Urine	7	1	5	4	New	5	pending	pending	NR	pending	approved		3	1
125	North Little Rock, AR	AR	HENDERSON, NV	Henderson, NV	LAB0119	Urine	7	1	1	4	auto approved	1							0	0
125	North Little Rock, AR	AR	,	Columbus, MS	LAB0120	Urine	7	2	2	5	unclassified	6	pending	approved					1	1
125	North Little Rock, AR	AR	,	Corinth, MS	LAB0121	Urine	7	2	2	6	High confidence	3	pending	approved					2	1
125	North Little Rock, AR	AR	,	Hot Springs, AR	LAB0122	Urine	7	1	1	2	auto approved	1							0	0
125	North Little Rock, AR	AR	,	Hot Springs, AR	LAB0123	Urine	7	1	2	2	High confidence	3	pending	QA	pending	approved			2	1
125	North Little Rock, AR	AR	,	Chicago Ridge, IL	LAB0124	Urine	7	1	1	3	auto approved	1							0	0
125	North Little Rock, AR	AR	,	Hot Springs, AR	LAB0125	Urine	7	1	1	3	auto-match	2	pending	approved					1	1
125	North Little Rock, AR	AR	,	Chicago Ridge, IL	LAB0126	Urine	7	1	3	4	auto-match	2	approved						1	1
125	North Little Rock, AR	AR	,	Tupelo, MS	LAB0127	Urine	7	1	2	0	auto-match	2	pending	pending	approved				1	1
125	North Little Rock, AR	AR	,	Amory, MS	LAB0128	Urine	7	5	1	5	auto-match	2	pending	approved					2	0
125	North Little Rock, AR	AR	,	Springdale, AR	LAB0129	Urine	7	1	2	5	High confidence	3	pending	approved					2	1
125	North Little Rock, AR	AR	,	Hot Springs, AR	LAB0130	Urine	7	1	1	4	auto approved	1							0	0
125	North Little Rock, AR	AR	,	Hot Springs, AR	LAB0131	Urine	7	1	1	4	auto approved	1							0	0
125	North Little Rock, AR	AR	HENDERSON, NV	Henderson, NV	LAB0132	Urine	7	1	3	3	auto-match	2	approved						1	1
125	North Little Rock, AR	AR	,	Hot Springs, AR	LAB0133	Urine	7	1	1	2	auto approved	1							0	0
125	North Little Rock, AR	AR	,	,	LAB0134	Respiratory	5	1	2		auto approved	1							0	0
125	North Little Rock, AR	AR	,	The Colony, TX	LAB0135	Respiratory	5	1	2	1	auto-match	2	pending	approved					1	1
125	North Little Rock, AR	AR	,	Guntersville, AL	LAB0136	Urine	7	1	2	5	High confidence	3	pending	pending	approved				2	1
125	North Little Rock, AR	AR	,	Benton, AR	LAB0137	Urine	7	1	1	2	auto approved	1							0	0
125	North Little Rock, AR	AR	,	Woodridge, IL	LAB0138	Nail	2	1	1		auto approved	1							0	0
125	North Little Rock, AR	AR	,	Farmington, UT	LAB0139	Vaginal	9	1	4		High confidence	3	pending	approved					2	1
125	North Little Rock, AR	AR	,	,	LAB0140	Urine	7	1	1	0	auto-match	2	approved						1	1
125	North Little Rock, AR	AR	,	Hot Springs, AR	LAB0141	Urine	7	1	2	5	auto approved	1							0	0
125	North Little Rock, AR	AR	,	Hot Springs, AR	LAB0142	Urine	7	1	3	4	auto approved	1							0	0
125	North Little Rock, AR	AR	,	Hot Springs, AR	LAB0143	Urine	7	1	2	2	auto approved	1							0	0
125	North Little Rock, AR	AR	,	Alamogordo, NM	LAB0144	Urine	7	1	1	2	High confidence	3	pending	approved					2	1
125	North Little Rock, AR	AR	,	Springdale, AR	LAB0145	Urine	7	2	2	5	High confidence	3	pending	QA	pending	pending	approved		4	1
125	North Little Rock, AR	AR	,	Hot Springs, AR	LAB0146	Urine	7	1	2	2	High confidence	3	pending	approved					2	1
125	North Little Rock, AR	AR	,	Pueblo, CO	LAB0147	Respiratory	5	1	1	1	auto approved	1					0		0	0
125	North Little Rock, AR	AR	,	White Hall, AR	LAB0148	Urine	7	3	2	5	High confidence	3	pending	approved					2	1
125	North Little Rock, AR	AR	,	Tupelo, MS	LAB0149	Urine	7	2	3	5	High confidence	3	pending	pending	approved				2	1
125	North Little Rock, AR	AR	LAS VEGAS, NV	Las Vegas, NV	LAB0150	Oral	3	1	2	0	High confidence	3	pending	approved			2		2	1
125	North Little Rock, AR	AR	,	Springdale, AR	LAB0151	Urine	7	11	1	3	unclassified	6	High confidence	pending	approved				2	1
125	North Little Rock, AR	AR	,	Elgin, IL	LAB0152	Nail	2	1	1		High confidence	3	pending	pending	approved		2		2	1
125	North Little Rock, AR	AR	HENDERSON, NV	Henderson, NV	LAB0153	Respiratory	5	1	6	1	New	5	pending	approved			2		2	1
125	North Little Rock, AR	AR	,	Peoria, IL	LAB0154	Urine	7	1	2	3	auto-match	2	pending	approved					1	1
125	North Little Rock, AR	AR	,	Algonquin, IL	LAB0155	Urine	7	1	3	3	New	5	pending	approved					2	1
125	North Little Rock, AR	AR	,	Peoria, IL	LAB0156	Urine	7	1	1	4	auto approved	1							0	0
125	North Little Rock, AR	AR	,	Fort Collins, CO	LAB0157	Vaginal	9	1	3	3	New	5	pending	approved			2		2	1
125	North Little Rock, AR	AR	,	Elgin, IL	LAB0158	Wound	10	1	2	1	High confidence	3	pending	approved			2		2	1
125	North Little Rock, AR	AR	,	Elgin, IL	LAB0159	Respiratory	5	1	2	3	High confidence	3	pending	pending	approved		2		2	1
125	North Little Rock, AR	AR	,	Columbus, MS	LAB0160	Urine	7	1	3	5	High confidence	3	pending	approved					2	1
125	North Little Rock, AR	AR	Rockford, IL	Rockford, IL	LAB0161	Urine	7	1	0		Negative	4							0	0
125	North Little Rock, AR	AR	,	Pueblo, CO	LAB0162	Respiratory	5	1	1	1	auto approved	1					0		0	0
125	North Little Rock, AR	AR	HENDERSON, NV	Henderson, NV	LAB0163	Urine	7	1	2	4	auto approved	1							0	0
125	North Little Rock, AR	AR	LAS VEGAS, NV	Las Vegas, NV	LAB0164	Urine	7	1	2	3	auto-match	2	pending	approved					2	1
125	North Little Rock, AR	AR	HENDERSON, NV	Henderson, NV	LAB0165	Urine	7	1	1	2	auto approved	1							0	0
125	North Little Rock, AR	AR	LAS VEGAS, NV	Las Vegas, NV	LAB0166	Urine	7	1	1	4	auto approved	1							0	0
125	North Little Rock, AR	AR	LAS VEGAS, NV	Las Vegas, NV	LAB0167	Urine	7	1	2	2	auto approved	1							0	0
125	North Little Rock, AR	AR	,	Las Vegas, NV	LAB0168	Respiratory	5	1	2	1	auto approved	1					0		0	0
125	North Little Rock, AR	AR	HENDERSON, NV	Henderson, NV	LAB0169	Urine	7	1	3	4	High confidence	3	pending	approved					2	1
125	North Little Rock, AR	AR	HENDERSON, NV	Las Vegas, NV	LAB0170	Urine	7	1	3	4	New	5	pending	approved					2	1
125	North Little Rock, AR	AR	,	White Hall, AR	LAB0171	Urine	7	1	3	4	auto-match	2	approved						1	1
125	North Little Rock, AR	AR	,	Corinth, MS	LAB0172	Urine	7	1	1	2	auto-match	2	approved						1	1
125	North Little Rock, AR	AR	HENDERSON, NV	Henderson, NV	LAB0173	Urine	7	1	1	4	auto-match	2	approved						1	1
125	North Little Rock, AR	AR	HENDERSON, NV	Henderson, NV	LAB0174	Urine	7	1	5	4	New	5	pending	approved					2	1
125	North Little Rock, AR	AR	HENDERSON, NV	Henderson, NV	LAB0175	Respiratory	5	1	1	1	auto approved	1					0		0	0
125	North Little Rock, AR	AR	LAS VEGAS, NV	Las Vegas, NV	LAB0176	Urine	7	1	2	6	High confidence	3	pending	approved					2	1
125	North Little Rock, AR	AR	LAS VEGAS, NV	Las Vegas, NV	LAB0177	Urine	7	1	2	3	High confidence	3	pending	approved			2		2	1
125	North Little Rock, AR	AR	HENDERSON, NV	Las Vegas, NV	LAB0178	Urine	7	1	1	5	auto approved	1					0		0	0
119	Orlando, FL	FL	,	,	LAB0179	Urine	7	1	5	5	High confidence	3	pending	pending	approved				1	1
119	Orlando, FL	FL	,	,	LAB0180	Throat	6	2	2	1	unclassified	6	New	pending	approved				1	1
147	Holiday, FL	FL	TAMPA, FL	Spring Hill, FL	LAB0181	Urine	7	0	1		auto-match	2	approved						1	1
147	Holiday, FL	FL	,	Coral Gables, FL	LAB0182	Urine	7	0	6	2	New	5	pending	approved			2		2	1
147	Holiday, FL	FL	,	Holiday, FL	LAB0183	Urine	7	0	1		auto approved	1							0	0
147	Holiday, FL	FL	,	Alamogordo, NM	LAB0184	Urine	7	0	2		auto-match	2	approved						1	1
147	Holiday, FL	FL	,	Alamogordo, NM	LAB0185	Urine	7	0	1		auto approved	1							0	0
147	Holiday, FL	FL	,	Houston, TX	LAB0186	Urine	7	0	4		New	5	pending	approved					2	1
147	Holiday, FL	FL	,	Brooksville, FL	LAB0187	Urine	7	0	3	1	auto approved	1					0		0	0
147	Holiday, FL	FL	,	Houston, TX	LAB0188	Urine	7	0	1		auto approved	1							0	0
147	Holiday, FL	FL	,	Coral Gables, FL	LAB0189	Urine	7	0	2	2	High confidence	3	pending	approved					2	1
147	Holiday, FL	FL	,	New Port Richey, FL	LAB0190	Urine	7	0	4	3	High confidence	3	pending	approved			2		2	1
147	Holiday, FL	FL	,	Hot Springs, AR	LAB0191	Urine	7	0	1		auto approved	1							0	0
147	Holiday, FL	FL	TAMPA, FL	Tampa, FL	LAB0192	Urine	7	0	3	2	High confidence	3	pending	approved			2		2	1
147	Holiday, FL	FL	,	Jacksonville, FL	LAB0193	Urine	7	0	2	1	High confidence	3	pending	approved			2		2	1
147	Holiday, FL	FL	,	New Port Richey, FL	LAB0194	Urine	7	0	5	2	New	5	pending	approved			2		2	1
147	Holiday, FL	FL	,	,	LAB0195	Urine	7	0	2	2	auto-match	2	pending	approved					1	1
147	Holiday, FL	FL	VALRICO, FL	New Port Richey, FL	LAB0196	Urine	7	0	3	1	auto approved	1					0		0	0
147	Holiday, FL	FL	VALRICO, FL	New Port Richey, FL	LAB0197	Urine	7	0	2	2	auto-match	2	pending	approved			2		2	1
147	Holiday, FL	FL	,	Valley, AL	LAB0198	Urine	7	0	4	6	High confidence	3	pending	QA	pending	approved			2	1
147	Holiday, FL	FL	Aurora, CO	Aurora, CO	LAB0199	Urine	7	0	1	0	auto approved	1							0	0
147	Holiday, FL	FL	,	,	LAB0200	Urine	7	0	3	0	auto approved	1							0	0
147	Holiday, FL	FL	,	Jacksonville, FL	LAB0201	Urine	7	0	3	2	auto-match	2	approved						1	1
147	Holiday, FL	FL	,	Jacksonville, FL	LAB0202	Urine	7	0	0	0	Negative	4							0	0
147	Holiday, FL	FL	,	Coral Gables, FL	LAB0203	Urine	7	0	9	2	New	5	pending	QA	pending	approved			2	1
119	Orlando, FL	FL	,	,	LAB0204	Throat	6	1	1		auto-match	2	approved				1		1	0
131	Addison, TX	TX	GREENWOOD, MS	,	LAB0205	Urine	7	0	1	1	auto approved	1							0	0
131	Addison, TX	TX	PENSACOLA, FL	,	LAB0206	Urine	7	0	1	0	auto approved	1							0	0
131	Addison, TX	TX	MEMPHIS, TN	Metairie, LA	LAB0207	Urine	7	0	6	4	New	5	pending	QA	pending	pending	approved		2	1
131	Addison, TX	TX	,	,	LAB0208	Urine	7	0	2	1	auto-match	2	approved						1	1
131	Addison, TX	TX	ROCHESTER, MN	,	LAB0209	Urine	7	0	1	1	auto approved	1							0	0
131	Addison, TX	TX	,	,	LAB0210	Urine	7	0	3	0	auto approved	1							0	0
131	Addison, TX	TX	PENSACOLA, FL	,	LAB0211	Urine	7	0	3	2	auto approved	1							0	0
131	Addison, TX	TX	Arlington, TX	Arlington, TX	LAB0212	Urine	7	0	1	1	High confidence	3	pending	approved					2	1
131	Addison, TX	TX	PENSACOLA, FL	,	LAB0213	Urine	7	0	1	0	auto approved	1							0	0
131	Addison, TX	TX	PENSACOLA, FL	,	LAB0214	Urine	7	0	5	5	New	5	pending	approved					2	1
131	Addison, TX	TX	WICHITA, KS	,	LAB0215	Urine	7	0	4	2	New	5	pending	approved					2	1
131	Addison, TX	TX	Houston, TX	Houston, TX	LAB0216	Urine	7	0	1	0	auto approved	1							0	0
131	Addison, TX	TX	,	,	LAB0217	Urine	7	0	3	4	New	5	pending	QA	pending	approved			2	1
131	Addison, TX	TX	,	Dallas, TX	LAB0218	Urine	7	0	1	0	auto approved	1							0	0
131	Addison, TX	TX	,	Houston, TX	LAB0219	Urine	7	0	1	2	auto approved	1							0	0
131	Addison, TX	TX	PENSACOLA, FL	,	LAB0220	Urine	7	0	2	1	New	5	pending	approved					2	1
131	Addison, TX	TX	,	,	LAB0221	Urine	7	0	2	2	auto-match	2	pending	approved					1	1
131	Addison, TX	TX	,	,	LAB0222	Urine	7	0	2	2	auto approved	1							0	0
131	Addison, TX	TX	METAIRIE, LA	Metairie, LA	LAB0223	Urine	7	0	2	0	auto approved	1							0	0
131	Addison, TX	TX	EDINBURG, TX	San Juan, TX	LAB0224	Urine	7	0	1	0	auto approved	1							0	0
131	Addison, TX	TX	,	Lawrenceburg, TN	LAB0225	Urine	7	0	1	0	auto approved	1							0	0
131	Addison, TX	TX	ROCKVILLE, MD	,	LAB0226	Urine	7	0	4	1	New	5	pending	approved					2	1
131	Addison, TX	TX	ROCKVILLE, MD	,	LAB0227	Urine	7	0	1	0	auto approved	1							0	0
131	Addison, TX	TX	,	Daphne, AL	LAB0228	Urine	7	0	1	0	auto approved	1							0	0
131	Addison, TX	TX	ROCKVILLE, MD	,	LAB0229	Urine	7	0	2	0	auto-match	2	approved						1	1
131	Addison, TX	TX	,	Markham, IL	LAB0230	Urine	7	0	1	1	auto approved	1							0	0
131	Addison, TX	TX	,	Atmore, AL	LAB0231	Urine	7	0	1	0	auto approved	1							0	0
131	Addison, TX	TX	ROCKVILLE, MD	,	LAB0232	Urine	7	0	1	0	auto approved	1					0		0	0
131	Addison, TX	TX	PENSACOLA, FL	,	LAB0233	Urine	7	0	1	0	auto approved	1					0		0	0
131	Addison, TX	TX	ROCKVILLE, MD	,	LAB0234	Urine	7	0	1	0	auto approved	1					0		0	0
131	Addison, TX	TX	PENSACOLA, FL	,	LAB0235	Urine	7	0	3	2	High confidence	3	pending	pending	pending	approved	2		2	1
131	Addison, TX	TX	MILTON, FL	,	LAB0236	Urine	7	0	2	1	auto approved	1					0		0	0
131	Addison, TX	TX	ROCKVILLE, MD	,	LAB0237	Urine	7	0	1	0	auto approved	1							0	0
131	Addison, TX	TX	ROCKVILLE, MD	,	LAB0238	Urine	7	0	4	1	High confidence	3	pending	approved			2		2	0
131	Addison, TX	TX	ROCKVILLE, MD	,	LAB0239	Urine	7	0	1	0	auto approved	1					0		0	0
131	Addison, TX	TX	ROCKVILLE, MD	,	LAB0240	Urine	7	0	1	1	auto approved	1					0		0	0
131	Addison, TX	TX	ROCKVILLE, MD	,	LAB0241	Urine	7	0	1	0	auto approved	1					0		0	0
131	Addison, TX	TX	ROCKVILLE, MD	,	LAB0242	Urine	7	0	2	0	auto approved	1					0		0	0
131	Addison, TX	TX	ROCKVILLE, MD	,	LAB0243	Urine	7	0	3	1	new	5	pending	pending	approved		2		2	0
131	Addison, TX	TX	ROCKVILLE, MD	,	LAB0244	urine	7	0	1	0	auto approved	1					0		0	0
131	Addison, TX	TX	ROCKVILLE, MD	,	LAB0245	Urine	7	0	1	0	auto approved	1					0		0	0
131	Addison, TX	TX	ROCKVILLE, MD	,	LAB0246	Urine	7	0	2	0	auto approved	1					0		0	0
131	Addison, TX	TX	IRVING, TX	,	LAB0247	Urine	7	0	3	2	auto-match	2	pending	approved			1		1	1
119	Orlando, FL	FL	,	,	LAB0248	Vaginal	9	1	1		auto-match	2	approved				1		1	0
158	Spring, TX	TX	,	Pontiac, MI	LAB0249	Urine	7	0	2		auto approved	1					0		0	0
158	Spring, TX	TX	,	Pontiac, MI	LAB0250	Urine	7	0	3		auto-match	2	approved				1		1	0
158	Spring, TX	TX	,	Pontiac, MI	LAB0251	Urine	7	0	1		auto approved	1					0		0	0
158	Spring, TX	TX	,	Pontiac, MI	LAB0252	Urine	7	0	1		auto approved	1					0		0	0
158	Spring, TX	TX	,	Pontiac, MI	LAB0253	urine	7	0	1		auto approved	1					0		0	0
153	Deerfield Beach, FL	FL	,	,	LAB0254	Vaginal	9	0	3		New	5	pending	approved					2	1
153	Deerfield Beach, FL	FL	,	,	LAB0255	Vaginal	9	0	6		New	5	pending	pending	pending	pending	pending	approved	2	1
153	Deerfield Beach, FL	FL	,	,	LAB0256	Vaginal	9	0	3		High confidence	3	pending	pending	approved				2	1
153	Deerfield Beach, FL	FL	,	,	LAB0257	Vaginal	9	0	3		auto-match	2	approved						1	1
153	Deerfield Beach, FL	FL	,	,	LAB0258	Vaginal	9	0	6		High confidence	3	pending	approved					2	1
153	Deerfield Beach, FL	FL	,	,	LAB0259	Vaginal	9	0	4		High confidence	3	pending	pending	pending	pending	approved		2	1
153	Deerfield Beach, FL	FL	,	,	LAB0260	Vaginal	9	0	5		New	5	pending	pending	pending	approved			2	1
153	Deerfield Beach, FL	FL	, UT	,	LAB0261	Vaginal	9	0	1		auto approved	1							0	0
150	Conway, AR	AR	,	Cabot, AR	LAB0262	Urine	7	0	1	2	High confidence	3	QA	pending	NR	CL	pending	approved	5	1
150	Conway, AR	AR	,	Perryville, AR	LAB0263	Urine	7	0	1	3	auto-match	2	approved						1	1
150	Conway, AR	AR	,	Perryville, AR	LAB0264	Urine	7	0	3	7	auto approved	1							0	0
150	Conway, AR	AR	,	Fayetteville, AR	LAB0265	Urine	7	1	2	5	unclassified	6	New	pending	approved				2	1
111	Louisville, KY	KY	,	Roswell, GA	LAB0266	Rectal	4	0	1		auto approved	1					0		0	0
150	Conway, AR	AR	,	Perryville, AR	LAB0267	Urine	7	1	3	5	High confidence	3	pending	approved					2	1
150	Conway, AR	AR	,	,	LAB0268	Urine	7	0	2	4	auto-match	2	pending	approved					1	1
115	Hollywood, FL	FL	,	,	LAB0269	Respiratory	5	0	1		auto approved	1							0	0
115	Hollywood, FL	FL	,	,	LAB0270	Respiratory	5	0	1		auto approved	1							0	0
104	Charleston, WV	WV	,	Oak Hill, WV	LAB0271	Urine	7	0	5	2	High confidence	3	pending	approved			2		2	1
104	Charleston, WV	WV	,	Beckley, WV	LAB0272	Urine	7	0	5	0	New	5	pending	approved			2		2	1
105	Downers Grove, IL	IL	,	,	LAB0273	Throat	6	0	0		Negative	4							0	0
105	Downers Grove, IL	IL	,	Alamogordo, NM	LAB0274	Throat	6	0	1	2	auto approved	1							0	0
105	Downers Grove, IL	IL	,	Alamogordo, NM	LAB0275	Throat	6	0	1		auto approved	1							0	0
105	Downers Grove, IL	IL	,	Alamogordo, NM	LAB0276	Throat	6	0	0		Negative	4							0	0
105	Downers Grove, IL	IL	,	Alamogordo, NM	LAB0277	Throat	6	0	1		auto-match	2	approved						1	1
105	Downers Grove, IL	IL	,	Alamogordo, NM	LAB0278	Throat	6	0	0		Negative	4							0	0
105	Downers Grove, IL	IL	,	Melrose Park, IL	LAB0279	Throat	6	0	1		auto-match	2	approved						1	1
105	Downers Grove, IL	IL	,	Melrose Park, IL	LAB0280	Throat	6	0	1		auto approved	1							0	0
105	Downers Grove, IL	IL	,	Alamogordo, NM	LAB0281	Throat	6	0	1		auto approved	1							0	0
105	Downers Grove, IL	IL	,	Melrose Park, IL	LAB0282	Urine	7	0	7	2	High confidence	3	pending	QA	pending	approved			2	1
105	Downers Grove, IL	IL	,	,	LAB0283	Urine	7	0	7	3	High confidence	3	pending	approved					2	1
105	Downers Grove, IL	IL	,	Houston, TX	LAB0284	Urine	7	0	4	1	auto-match	2	pending	approved					1	1
105	Downers Grove, IL	IL	ROCKVILLE, MD	,	LAB0285	Urine	7	0	0		Negative	4							0	0
105	Downers Grove, IL	IL	,	Punta Gorda,	LAB0286	Respiratory	5	0	1		auto-match	2	approved						1	1
105	Downers Grove, IL	IL	,	Bellwood, IL	LAB0287	Urine	7	0	1	1	auto approved	1							0	0
105	Downers Grove, IL	IL	Winnetka, IL	Winnetka, IL	LAB0288	Throat	6	0	0		Negative	4							0	0
105	Downers Grove, IL	IL	Winnetka, IL	Winnetka, IL	LAB0289	Respiratory	5	0	0		Negative	4							0	0
105	Downers Grove, IL	IL	,	,	LAB0290	Respiratory	5	0	1		auto-match	2	approved						1	1
105	Downers Grove, IL	IL	,	Spring Hill, FL	LAB0291	Respiratory	5	0	3	2	High confidence	3	pending	approved					2	1
105	Downers Grove, IL	IL	ROCKVILLE, MD	,	LAB0292	Urine	7	0	0		Negative	4							0	0
105	Downers Grove, IL	IL	,	Dothan, AL	LAB0293	Rectal	4	0	1	3	auto-match	2	approved						1	1
163	Tulsa, OK	OK	Pueblo, CO	Pueblo, CO	LAB0294	Urine	7	0	1	1	auto approved	1							0	0
163	Tulsa, OK	OK	,	,	LAB0295	Wound	10	0	5	1	High confidence	3	pending	approved					2	1
163	Tulsa, OK	OK	,	Mesa, AZ	LAB0296	Urine	7	0	1	0	auto approved	1							0	0
163	Tulsa, OK	OK	,	,	LAB0297	Wound	10	0	1	1	auto-match	2	approved						1	1
163	Tulsa, OK	OK	,	Elgin, OK	LAB0298	Urine	7	0	2	2	auto-match	2	approved						1	1
163	Tulsa, OK	OK	ATLANTA, GA	,	LAB0299	Wound	10	0	4	1	High confidence	3	pending	QA	pending	approved			2	1
163	Tulsa, OK	OK	,	Sun City, AZ	LAB0300	Urine	7	0	4	2	auto-match	2	pending	approved					1	1
163	Tulsa, OK	OK	,	,	LAB0301	Wound	10	0	4	3	New	5	pending	pending	approved				2	1
163	Tulsa, OK	OK	,	Tulsa, OK	LAB0302	Urine	7	0	1	2	auto approved	1					0		0	0
163	Tulsa, OK	OK	,	Rogers, AR	LAB0303	Urine	7	0	2	2	auto approved	1					0		0	0
136	Skokie, IL	IL	,	Downers Grove, IL	LAB0304	Urine	7	0	1	0	auto approved	1					0		0	0
136	Skokie, IL	IL	,	Downers Grove, IL	LAB0305	Urine	7		1	0	auto approved	1					0		0	0
114	Birmingham, AL	AL	,	New Port Richey, FL	LAB0306	Nail	2	0	2	0	unclassified	6	NR	pending	pending	approved			3	1
120	Fairfax, VA	VA	,	,	LAB0307	Urine	7	0	2		High confidence	3	QA	pending	NR	pending	approved		3	1
120	Fairfax, VA	VA	,	,	LAB0308	urine	7	0	2		High confidence	3	QA	QA	NR	Pending	approved		2	1
160	Madera, CA	CA	,	,	LAB0309	Urine	7	0	2	3	auto approved	1							0	0
160	Madera, CA	CA	,	,	LAB0310	Urine	7	0	1	3	auto-match	2	approved						1	1
160	Madera, CA	CA	,	,	LAB0311	Urine	7	0	1		auto approved	1							0	0
160	Madera, CA	CA	,	,	LAB0312	Urine	7	0	1	1	auto-match	2	approved						1	1
160	Madera, CA	CA	,	,	LAB0313	Urine	7	0	2	1	auto approved	1							0	0
160	Madera, CA	CA	,	,	LAB0314	Urine	7	0	1	1	auto approved	1							0	0
160	Madera, CA	CA	,	,	LAB0315	Urine	7	0	2	4	High confidence	3	pending	approved					2	1
160	Madera, CA	CA	,	,	LAB0316	Urine	7	0	1	0	auto approved	1							0	0
160	Madera, CA	CA	,	,	LAB0317	Urine	7	0	1		auto approved	1							0	0
160	Madera, CA	CA	,	,	LAB0318	Urine	7	0	2	0	auto-match	2	approved				1		1	1
160	Madera, CA	CA	,	,	LAB0319	Urine	7	0	2		auto approved	1							0	0
160	Madera, CA	CA	,	,	LAB0320	Urine	7	0	2	2	auto approved	1							0	0
160	Madera, CA	CA	,	,	LAB0321	Urine	7	0	2	1	auto approved	1					0		0	0
160	Madera, CA	CA	,	,	LAB0322	Urine	7	0	2	1	auto-match	2	approved				1		1	1
160	Madera, CA	CA	,	,	LAB0323	Urine	7	0	1		auto approved	1					0		0	0
160	Madera, CA	CA	,	,	LAB0324	Urine	7	0	1	1	auto approved	1					0		0	0
160	Madera, CA	CA	,	,	LAB0325	Urine	7	0	2	2	High confidence	3	pending	approved			2		2	1
160	Madera, CA	CA	,	,	LAB0326	Urine	7	0	1		auto approved	1					0		0	0
160	Madera, CA	CA	,	,	LAB0327	Urine	7	0	2	4	High confidence	3	pending	approved			2		2	1
160	Madera, CA	CA	,	,	LAB0328	Urine	7	0	1	0	auto approved	1					0		0	0
160	Madera, CA	CA	,	,	LAB0329	Urine	7	0	2	3	auto approved	1					0		0	0
160	Madera, CA	CA	,	,	LAB0330	Urine	7	0	1	1	auto approved	1					0		0	0
160	Madera, CA	CA	,	,	LAB0331	Urine	7	0	1	1	auto approved	1					0		0	0
160	Madera, CA	CA	,	,	LAB0332	Urine	7	0	1	1	auto approved	1					0		0	0
127	Birmingham, AL	AL	ROCKVILLE, MD	,	LAB0333	Urine	7	0	2		auto approved	1							0	0
127	Birmingham, AL	AL	,	Madison, AL	LAB0334	Urogenital	8	0	0		Negative	4							0	0
127	Birmingham, AL	AL	Englewood, CO	Englewood, CO	LAB0335	Rectal	4	0	0		Negative	4							0	0
127	Birmingham, AL	AL	,	,	LAB0336	Rectal	4	0	0		Negative	4							0	0
127	Birmingham, AL	AL	Arvada, CO	Arvada, CO	LAB0337	Urine	7	0	0		Negative	4							0	0
127	Birmingham, AL	AL	,	Hartselle, AL	LAB0338	Urine	7	1	0		Negative	4							0	0
127	Birmingham, AL	AL	,	Talladega, AL	LAB0339	urine	7	0	0		Negative	4							0	0
127	Birmingham, AL	AL	,	Alexander City, AL	LAB0340	Urine	7	0	0		Negative	4							0	0
127	Birmingham, AL	AL	,	Anniston, AL	LAB0341	Vaginal	9	0	0		Negative	4							0	0
127	Birmingham, AL	AL	,	Cordova, AL	LAB0342	Urine	7		1	1	auto approved	1					0		0	0
127	Birmingham, AL	AL	,	Fayette, AL	LAB0343	Urine	7	0	2	1	auto approved	1							0	0
127	Birmingham, AL	AL	,	Talladega, AL	LAB0344	Urine	7	0	3		auto approved	1							0	0
127	Birmingham, AL	AL	,	,	LAB0345	Vaginal	9	0	0		Negative	4							0	0
127	Birmingham, AL	AL	,	Northport, AL	LAB0346	Urine	7	0	2	1	unclassified	6	auto-match	pending	approved				1	1
127	Birmingham, AL	AL	,	Moundville, AL	LAB0347	Urine	7	0	0		Negative	4							0	0
127	Birmingham, AL	AL	PHOENIX, AZ	Puyallup, WA	LAB0348	Rectal	4	1	0		Negative	4							0	0
127	Birmingham, AL	AL	,	Hartselle, AL	LAB0349	vaginal	9	0	0		Negative	4							0	0
127	Birmingham, AL	AL	,	Cordova, AL	LAB0350	Urine	7	0	0		Negative	4					0		0	0
127	Birmingham, AL	AL	,	Fayette, AL	LAB0351	Epidermal	1	0	0		Negative	4							0	0
127	Birmingham, AL	AL	,	Greenville, AL	LAB0352	Urine	7	0	1		auto approved	1							0	0
127	Birmingham, AL	AL	,	Tuscaloosa, AL	LAB0353	Vagina Clean Catch Bladder	9	0	0		Negative	4							0	0
127	Birmingham, AL	AL	,	Anniston, AL	LAB0354	urine	7	0	1		auto approved	1							0	0
127	Birmingham, AL	AL	,	Fountain Valley, CA	LAB0355	vaginal	9	0	5		High confidence	3	pending	approved					2	1
127	Birmingham, AL	AL	,	,	LAB0356	Urine	7	0	2	3	auto-match	2	pending	approved					1	1
127	Birmingham, AL	AL	,	Cordova, AL	LAB0357	Urine	7		1	0	auto approved	1					0		0	0
127	Birmingham, AL	AL	,	,	LAB0358	Vaginal	9	0	5		High confidence	3	pending	pending	approved				2	1
127	Birmingham, AL	AL	,	Birmingham, AL	LAB0359	Vaginal	9	0	8		auto approved	1							0	0
127	Birmingham, AL	AL	,	Greenville, AL	LAB0360	Vaginal	9	0	0		Negative	4							0	0
127	Birmingham, AL	AL	,	Cordova, AL	LAB0361	Urine	7	0	0		Negative	4					0		0	0
127	Birmingham, AL	AL	,	Anniston, AL	LAB0362	Vaginal	9	0	1		auto approved	1							0	0
127	Birmingham, AL	AL	,	Anniston, AL	LAB0363	urine	7	0	3		High confidence	3	QA	pending	QA	Pending	approved		2	1
127	Birmingham, AL	AL	,	Anniston, AL	LAB0364	Vaginal	9	0	6		auto-match	2	approved						1	1
127	Birmingham, AL	AL	,	Opelika, AL	LAB0365	Urine	7	0	1		auto approved	1							0	0
127	Birmingham, AL	AL	,	Greenville, AL	LAB0366	Urine	7	0	1	1	auto approved	1							0	0
127	Birmingham, AL	AL	,	Fort Payne, AL	LAB0367	Rectal	4	0	1		auto approved	1							0	0
127	Birmingham, AL	AL	,	,	LAB0368	Urine	7	0	2	1	auto approved	1							0	0
127	Birmingham, AL	AL	,	Eva, AL	LAB0369	Rectal	4	0	0		Negative	4							0	0
127	Birmingham, AL	AL	,	Anniston, AL	LAB0370	Vaginal	9	0	0		Negative	4							0	0
127	Birmingham, AL	AL	,	Greenville, AL	LAB0371	Rectal	4	0	0		Negative	4							0	0
127	Birmingham, AL	AL	,	Montgomery, AL	LAB0372	Urine	7	0	0		Negative	4							0	0
127	Birmingham, AL	AL	HOLIDAY, FL	Holiday, FL	LAB0373	Urine	7	0	0		Negative	4							0	0
127	Birmingham, AL	AL	,	Chelsea, AL	LAB0374	Rectal	4	1	0		Negative	4							0	0
127	Birmingham, AL	AL	,	Tuscaloosa, AL	LAB0375	Urine	7	0	0		Negative	4							0	0
127	Birmingham, AL	AL	,	,	LAB0376	Urine	7	0	2		auto approved	1							0	0
127	Birmingham, AL	AL	,	Tuscaloosa, AL	LAB0377	Urine	7	0	2		auto approved	1							0	0
127	Birmingham, AL	AL	,	Tuscaloosa, AL	LAB0378	Urine	7	0	0		Negative	4							0	0
127	Birmingham, AL	AL	,	,	LAB0379	Urine	7	0	1	3	auto approved	1							0	0
127	Birmingham, AL	AL	,	Northport, AL	LAB0380	Rectal	4	0	0		Negative	4							0	0
127	Birmingham, AL	AL	,	Greenville, AL	LAB0381	Rectal	4	0	0		Negative	4							0	0
127	Birmingham, AL	AL	,	Jacksonville, FL	LAB0382	Urine	7	0	0		Negative	4							0	0
127	Birmingham, AL	AL	,	Warrior, AL	LAB0383	Urine	7	0	0		Negative	4							0	0
127	Birmingham, AL	AL	,	Moundville, AL	LAB0384	Rectal	4	0	0		Negative	4							0	0
127	Birmingham, AL	AL	,	,	LAB0385	Urine	7	0	1	2	auto approved	1							0	0
127	Birmingham, AL	AL	,	Dothan, AL	LAB0386	Rectal	4	0	0		Negative	4							0	0
127	Birmingham, AL	AL	,	Locust Fork, AL	LAB0387	Rectal	4	0	1		auto approved	1							0	0
127	Birmingham, AL	AL	,	,	LAB0388	Urine	7	0	0		Negative	4							0	0
127	Birmingham, AL	AL	DAYTON, OH	Troy, OH	LAB0389	Urine	7	1	3	4	High confidence	3	pending	approved					2	1
127	Birmingham, AL	AL	,	Greenville, AL	LAB0390	Urine	7	0	0		Negative	4							0	0
127	Birmingham, AL	AL	,	Eva, AL	LAB0391	Urine	7	0	1	0	auto approved	1							0	0
127	Birmingham, AL	AL	,	Andalusia, AL	LAB0392	Urine	7	0	0		Negative	4							0	0
127	Birmingham, AL	AL	,	Bellwood, IL	LAB0393	Urine	7	1	3	3	High confidence	3	pending	approved					2	1
127	Birmingham, AL	AL	,	,	LAB0394	Urine	7	0	0		Negative	4							0	0
127	Birmingham, AL	AL	PORT CHARLOTTE, FL	Punta Gorda,	LAB0395	Urine	7	0	0		Negative	4							0	0
127	Birmingham, AL	AL	,	,	LAB0396	Urine	7	5	0		Negative	4							0	0
127	Birmingham, AL	AL	,	Greenville, AL	LAB0397	Urine	7	0	0		Negative	4							0	0
127	Birmingham, AL	AL	,	Birmingham, AL	LAB0398	Urine	7	0	3	4	High confidence	3	pending	approved					2	1
127	Birmingham, AL	AL	,	Fayette, AL	LAB0399	Rectal	4	0	0		Negative	4							0	0
127	Birmingham, AL	AL	,	Andalusia, AL	LAB0400	Vaginal	9	0	1		auto approved	1							0	0
127	Birmingham, AL	AL	,	Dothan, AL	LAB0401	Rectal	4	0	0		Negative	4							0	0
127	Birmingham, AL	AL	,	Dothan, AL	LAB0402	Rectal	4	0	0		Negative	4							0	0
127	Birmingham, AL	AL	,	Foley, AL	LAB0403	Urine	7	0	1		auto approved	1							0	0
127	Birmingham, AL	AL	,	Tuscaloosa, AL	LAB0404	Urine	7	0	0		Negative	4							0	0
127	Birmingham, AL	AL	,	Fort Mitchell, AL	LAB0405	Urine	7	1	1		auto approved	1							0	0
127	Birmingham, AL	AL	,	Phenix City, AL	LAB0406	Vaginal	9	0	2		auto approved	1							0	0
127	Birmingham, AL	AL	,	,	LAB0407	Urine	7	0	4		auto approved	1							0	0
127	Birmingham, AL	AL	,	Hamilton, AL	LAB0408	Throat	6	0	0		Negative	4							0	0
127	Birmingham, AL	AL	,	Scottsboro, AL	LAB0409	Urine	7	0	2	0	auto approved	1					0		0	0
127	Birmingham, AL	AL	,	Fort Payne, AL	LAB0410	Urine	7	1	0		Negative	4					0		0	0
127	Birmingham, AL	AL	,	Fort Payne, AL	LAB0411	Urine	7	1	0		Negative	4					0		0	0
127	Birmingham, AL	AL	,	Fort Payne, AL	LAB0412	Urine	7	1	0		Negative	4					0		0	0
141	Edison, NJ	NJ	,	,	LAB0413	Urine	7	0		3	High confidence	3	pending	approved					2	1
141	Edison, NJ	NJ	,	,	LAB0414	Urine	7	0	7	0	auto approved	1							0	0
141	Edison, NJ	NJ	,	,	LAB0415	Urine	7	0	6	5	New	5	pending	approved					2	1
141	Edison, NJ	NJ	,	Rego Park, NY	LAB0416	Urine	7	0	3	0	auto approved	1							0	0
141	Edison, NJ	NJ	,	,	LAB0417	Urine	7	0	1	0	auto approved	1							0	0
141	Edison, NJ	NJ	,	,	LAB0418	Urine	7	0	1	1	auto approved	1							0	0
141	Edison, NJ	NJ	,	,	LAB0419	Urine	7	0	9	3	New	5	pending	pending	approved				2	1
141	Edison, NJ	NJ	,	,	LAB0420	Urine	7	0	11	4	New	5	pending	QA	pending	approved			3	1
141	Edison, NJ	NJ	,	,	LAB0421	Urine	7	0	1	1	auto approved	1							0	0
117	Cranford, NJ	NJ	,	,	LAB0422	Urine	7	0	2	1	auto approved	1					0		0	0
117	Cranford, NJ	NJ	,	,	LAB0423	Urine	7	0	2	3	auto-match	2	approved				1		1	0
117	Cranford, NJ	NJ	,	,	LAB0424	Urine	7	0	1	2	auto approved	1					0		0	0
117	Cranford, NJ	NJ	,	,	LAB0425	Urine	7	0	1	0	auto approved	1					0		0	0
117	Cranford, NJ	NJ	,	,	LAB0426	Urine	7	0	4	3	High confidence	3	pending	pending			2		2	0
117	Cranford, NJ	NJ	,	,	LAB0427	Urine	7	0	2	1	auto-match	2	approved				1		1	0
117	Cranford, NJ	NJ	,	,	LAB0428	Urine	7	0	1	1	auto approved	1					0		0	0
117	Cranford, NJ	NJ	,	,	LAB0429	Urine	7	0	1	1	auto approved	1					0		0	0
117	Cranford, NJ	NJ	,	,	LAB0430	Urine	7	0	5	4	High confidence	3	pending	pending			2		2	0
117	Cranford, NJ	NJ	,	,	LAB0431	Urine	7	0	1	2	auto approved	1					0		0	0
117	Cranford, NJ	NJ	,	,	LAB0432	Urine	7	0	1	2	auto approved	1					0		0	0
112	Birmingham, AL	AL	ROCKVILLE, MD	,	LAB0433	Vaginal	9	0	6		High confidence	3	pending	pending	approved				2	1
112	Birmingham, AL	AL	,	Lawrenceburg, TN	LAB0434	Urine	7	0	0	0	Negative	4							0	0
112	Birmingham, AL	AL	,	,	LAB0435	Respiratory	5	0	1	1	auto approved	1							0	0
112	Birmingham, AL	AL	,	,	LAB0436	Respiratory	5	0	0	0	Negative	4							0	0
112	Birmingham, AL	AL	,	Columbiana, AL	LAB0437	Respiratory	5	0	1	0	auto approved	1							0	0
112	Birmingham, AL	AL	,	,	LAB0438	Respiratory	5	0	1	0	auto approved	1							0	0
112	Birmingham, AL	AL	,	Lawrenceburg, TN	LAB0439	Urine	7	0	1		auto approved	1							0	0
112	Birmingham, AL	AL	PENSACOLA, FL	,	LAB0440	Respiratory	5	0	2	1	auto approved	1							0	0
112	Birmingham, AL	AL	,	Lawrenceburg, TN	LAB0441	Urine	7	0	6	4	High confidence	3	pending	pending	approved				2	1
112	Birmingham, AL	AL	,	Lawrenceburg, TN	LAB0442	Urine	7	0	2	0	auto approved	1							0	0
112	Birmingham, AL	AL	,	Enterprise, AL	LAB0443	Respiratory	5	0	0	0	Negative	4							0	0
112	Birmingham, AL	AL	,	Lawrenceburg, TN	LAB0444	Respiratory	5	0	0	0	Negative	4							0	0
112	Birmingham, AL	AL	,	Lawrenceburg, TN	LAB0445	Respiratory	5	0	2	2	auto approved	1							0	0
112	Birmingham, AL	AL	,	Columbiana, AL	LAB0446	Respiratory	5	0	1	2	auto approved	1							0	0
112	Birmingham, AL	AL	Pueblo West, CO	Fairhope, AL	LAB0447	Respiratory	5	0	4	0	auto approved	1							0	0
112	Birmingham, AL	AL	PENSACOLA, FL	,	LAB0448	Respiratory	5	0	1	0	auto approved	1							0	0
112	Birmingham, AL	AL	PENSACOLA, FL	,	LAB0449	Respiratory	5	0	2	0	auto approved	1							0	0
112	Birmingham, AL	AL	PENSACOLA, FL	,	LAB0450	Respiratory	5	0	1	0	auto approved	1							0	0
112	Birmingham, AL	AL	,	Decatur, AL	LAB0451	Respiratory	5	0	0	0	Negative	4							0	0
112	Birmingham, AL	AL	,	Cullman, AL	LAB0452	Respiratory	5	0	4	2	auto-match	2	approved						1	1
112	Birmingham, AL	AL	,	Birmingham, AL	LAB0453	Respiratory	5	0	0	0	Negative	4							0	0
112	Birmingham, AL	AL	,	Birmingham, AL	LAB0454	Urine	7	0	3	2	High confidence	3	pending	approved					2	1
112	Birmingham, AL	AL	,	Hartselle, AL	LAB0455	Urine	7	0	2	1	auto-match	2	approved						1	1
112	Birmingham, AL	AL	,	Hartselle, AL	LAB0456	Urine	7	0	1	0	auto approved	1							0	0
112	Birmingham, AL	AL	,	Decatur, AL	LAB0457	Urine	7	0	1	1	auto approved	1							0	0
112	Birmingham, AL	AL	,	Lawrenceburg, TN	LAB0458	Urine	7	0	0	0	Negative	4							0	0
112	Birmingham, AL	AL	,	Decatur, AL	LAB0459	Urine	7	0	1	0	auto approved	1							0	0
112	Birmingham, AL	AL	,	Atmore, AL	LAB0460	Respiratory	5	0	1	0	auto approved	1							0	0
112	Birmingham, AL	AL	,	Birmingham, AL	LAB0461	Urine	7	0	2	4	auto approved	1							0	0
112	Birmingham, AL	AL	Pontotoc, MS	,	LAB0462	Respiratory	5	0	0	0	Negative	4							0	0
112	Birmingham, AL	AL	,	Opelika, AL	LAB0463	Vaginal	9	0	3		auto approved	1							0	0
112	Birmingham, AL	AL	Mooreville, MS	,	LAB0464	Respiratory	5	0	0	0	Negative	4							0	0
112	Birmingham, AL	AL	Mooreville, MS	Decatur, AL	LAB0465	Respiratory	5	0	0	0	Negative	4							0	0
112	Birmingham, AL	AL	Pontotoc, MS	Decatur, AL	LAB0466	Respiratory	5	0	1	0	auto approved	1							0	0
112	Birmingham, AL	AL	,	Lawrenceburg, TN	LAB0467	Respiratory	5	0	3	2	auto approved	1							0	0
112	Birmingham, AL	AL	,	Opelika, AL	LAB0468	Urine	7	0	3	2	auto approved	1							0	0
112	Birmingham, AL	AL	PENSACOLA, FL	Atmore, AL	LAB0469	Vaginal	9	0	5		High confidence	3	pending	pending	QA	pending	approved		2	1
112	Birmingham, AL	AL	,	Vernon, AL	LAB0470	Respiratory	5	0	1	0	auto approved	1							0	0
112	Birmingham, AL	AL	PENSACOLA, FL	Vernon, AL	LAB0471	Respiratory	5	0	1	0	auto approved	1							0	0
112	Birmingham, AL	AL	MILTON, FL	Vernon, AL	LAB0472	Respiratory	5	0	0	0	Negative	4							0	0
112	Birmingham, AL	AL	,	,	LAB0473	Urine	7	0	0	0	Negative	4							0	0
112	Birmingham, AL	AL	,	Atmore, AL	LAB0474	Urine	7	0	3	1	High confidence	3	pending	pending	approved				2	1
112	Birmingham, AL	AL	,	Atmore, AL	LAB0475	Urine	7	0	2	1	auto approved	1							0	0
112	Birmingham, AL	AL	,	Benton, AR	LAB0476	Urine	7	0	0	0	Negative	4							0	0
112	Birmingham, AL	AL	,	Bellwood, IL	LAB0477	Urine	7	0	0	0	Negative	4							0	0
112	Birmingham, AL	AL	,	Guntersville, AL	LAB0478	Urine	7	0	2		auto-match	2	approved						1	1
116	San Antonio, TX	TX	SAN ANTONIO, TX	,	LAB0479	Urine	7	0	1	0	auto approved	1					0		0	0
114	Birmingham, AL	AL	,	,	LAB0480	Rectal	4	0	1	4	unclassified	6	New	pending	pending	approved			2	1
110	Golden and Colorado springs, CO	CO	,	Tuscaloosa, AL	LAB0481	Urine	7		4	2	unclassified	6	pending	approved					2	1
110	Golden and Colorado springs, CO	CO	,	Phenix City, AL	LAB0482	Urine	7	0	6	4	unclassified	6	pending	approved					2	1
110	Golden and Colorado springs, CO	CO	Denver, CO	Denver, CO	LAB0483	Urine	7	0	2	3	unclassified	6	pending	approved					2	1
110	Golden and Colorado springs, CO	CO	Denver, CO	Denver, CO	LAB0484	Urine	7	0	1	2	auto approved	1							0	0
110	Golden and Colorado springs, CO	CO	Pueblo, CO	Pueblo, CO	LAB0485	Urine	7	0	1	1	unclassified	6	pending	approved					2	1
110	Golden and Colorado springs, CO	CO	Pueblo West, CO	Pueblo, CO	LAB0486	Urine	7	0	2	1	unclassified	6	pending	approved			2		2	1
110	Golden and Colorado springs, CO	CO	Pueblo, CO	Pueblo, CO	LAB0487	Urine	7	0	1	1	unclassified	6	pending	approved					2	1
110	Golden and Colorado springs, CO	CO	,	Oklahoma City, OK	LAB0488	Urine	7	0	1	3	unclassified	6	pending	approved					2	1
110	Golden and Colorado springs, CO	CO	,	Pueblo West, CO	LAB0489	Urine	7	0	1	2	unclassified	6	pending	approved					1	1
110	Golden and Colorado springs, CO	CO	,	,	LAB0490	wound	10	0	1	1	unclassified	6	auto-match	approved					2	1
110	Golden and Colorado springs, CO	CO	Longmont, CO	Longmont, CO	LAB0491	wound	10	0	1	0	unclassified	6	NR	pending	approved				3	1
110	Golden and Colorado springs, CO	CO	Pueblo, CO	Pueblo, CO	LAB0492	Urine	7	0	1	3	unclassified	6	pending	approved			2		2	1
110	Golden and Colorado springs, CO	CO	Centennial, CO	Centennial, CO	LAB0493	Urine	7	0	1	2	unclassified	6	pending	approved			2		2	1
110	Golden and Colorado springs, CO	CO	Colorado Springs, CO	Colorado Springs, CO	LAB0494	Urine	7	0	1	1	unclassified	6	pending	approved			2		2	1
110	Golden and Colorado springs, CO	CO	Pueblo, CO	Pueblo, CO	LAB0495	Urine	7	0	1	2	unclassified	6	pending	approved			2		2	1
110	Golden and Colorado springs, CO	CO	Arvada, CO	Arvada, CO	LAB0496	Urine	7	0	2	3	unclassified	6	pending	approved					2	1
110	Golden and Colorado springs, CO	CO	Cheyenne, WY	Cheyenne, WY	LAB0497	Urine	7	0	2	3	unclassified	6	pending	approved					2	1
110	Golden and Colorado springs, CO	CO	Denver, CO	Denver, CO	LAB0498	Urine	7	0	1	2	New	5	pending	approved			2		2	1
110	Golden and Colorado springs, CO	CO	Aurora, CO	Aurora, CO	LAB0499	Urine	7	0	1	2	unclassified	6	pending	approved			2		2	1
110	Golden and Colorado springs, CO	CO	Littleton, CO	Littleton, CO	LAB0500	Urine	7	0	1	1	unclassified	6	pending	approved			2		2	1
110	Golden and Colorado springs, CO	CO	Denver, CO	Denver, CO	LAB0501	Urine	7	0	2	0	auto approved	1					0		0	0
110	Golden and Colorado springs, CO	CO	Arvada, CO	Arvada, CO	LAB0502	Urine	7	0	1	2	auto-match	2	approved				1		1	1
110	Golden and Colorado springs, CO	CO	Pueblo West, CO	Pueblo West, CO	LAB0503	Urine	7	0	2	3	unclassified	6	pending	approved			2		2	1
110	Golden and Colorado springs, CO	CO	Aurora, CO	Aurora, CO	LAB0504	Urine	7	0	1	2	unclassified	6	pending	approved			2		2	0
110	Golden and Colorado springs, CO	CO	Colorado Springs, CO	Colorado Springs, CO	LAB0505	Urine	7	0	2	2	unclassified	6	pending	approved			2		2	0
110	Golden and Colorado springs, CO	CO	Colorado Springs, CO	Colorado Springs, CO	LAB0506	Urine	7	0	1	1	unclassified	6	pending	approved			2		2	0
110	Golden and Colorado springs, CO	CO	Pueblo, CO	Pueblo, CO	LAB0507	Urine	7	0	1	2	unclassified	6	pending	approved			2		2	1
110	Golden and Colorado springs, CO	CO	Pueblo, CO	Pueblo, CO	LAB0508	Urine	7	0	1	2	unclassified	6	pending	approved			2		2	1
110	Golden and Colorado springs, CO	CO	Florence, CO	Florence, CO	LAB0509	Wound	10	0	2	3	High confidence	3	pending	pending	approved		2		2	1
133	Houston, TX	TX	PENSACOLA, FL	,	LAB0510	Wound	10	0	4	0	High confidence	3	pending	QA	pending	pending	approved		2	1
156	Dallas, TX	TX	,	Houston, TX	LAB0511	Wound	10	0	6	2	High confidence	3	pending	QA	pending	approved			2	1
156	Dallas, TX	TX	,	Tuscaloosa, AL	LAB0512	Wound	10	0	2	2	auto approved	1							0	0
133	Houston, TX	TX	,	Talladega, AL	LAB0513	Wound	10	0	3	0	High confidence	3	pending	approved					2	1
133	Houston, TX	TX	Irving, TX	Irving, TX	LAB0514	Wound	10	0	0	0	Negative	4							0	0
133	Houston, TX	TX	Houston, TX	Houston, TX	LAB0515	Wound	10	0	3	2	auto approved	1							0	0
156	Dallas, TX	TX	GEORGETOWN, TX	,	LAB0516	Wound	10	0	4	3	High confidence	3	pending	pending	QA	pending	approved		2	1
133	Houston, TX	TX	,	Houston, TX	LAB0517	Wound	10	0	1	0	auto approved	1							0	0
133	Houston, TX	TX	Frisco, TX	Frisco, TX	LAB0518	Wound	10	0	3	2	High confidence	3	pending	approved					2	1
133	Houston, TX	TX	,	Houston, TX	LAB0519	Wound	10	0	0	0	Negative	4							0	0
133	Houston, TX	TX	,	Houston, TX	LAB0520	Wound	10	0	5	3	auto-match	2	pending	approved					1	1
133	Houston, TX	TX	Southlake, TX	Monroe, LA	LAB0521	Wound	10	0	0	0	Negative	4							0	0
133	Houston, TX	TX	Irving, TX	Irving, TX	LAB0522	Wound	10	0	3	2	auto approved	1							0	0
133	Houston, TX	TX	Denison, TX	Denison, TX	LAB0523	Wound	10	0	3	1	auto approved	1							0	0
133	Houston, TX	TX	,	, AL	LAB0524	Wound	10	0	0	0	Negative	4							0	0
156	Dallas, TX	TX	,	Eva, AL	LAB0525	Wound	10	0	2	1	High confidence	3	pending	QA	pending	approved			2	1
133	Houston, TX	TX	,	Houston, TX	LAB0526	Wound	10	0	4	0	auto approved	1							0	0
133	Houston, TX	TX	,	Tuscaloosa, AL	LAB0527	Wound	10	0	7	2	High confidence	3	pending	approved					2	1
156	Dallas, TX	TX	,	Tuscaloosa, AL	LAB0528	Wound	10	0	0	0	Negative	4							0	0
133	Houston, TX	TX	,	Fayette, AL	LAB0529	Wound	10	0	1	0	auto-match	2	pending	approved					1	1
162	Durham, NC	NC	SAINT CLAIRSVILLE, OH	Bellaire, OH	LAB0530	Urine	7	0	2	5	High confidence	3	pending	approved			2		2	1
162	Durham, NC	NC	HOLLYWOOD, FL	Hollywood, FL	LAB0531	Throat	6	0	3	3	High confidence	3	pending	pending	approved		2		2	0
162	Durham, NC	NC	HOLLYWOOD, FL	Hollywood, FL	LAB0532	Throat	6	0	3	3	auto-match	2	approved				1		1	0
126	Fountain Valley, CA	CA	,	Glenwood, AR	LAB0533	Wound	10	4	3	5	High confidence	3	pending	approved					2	1
126	Fountain Valley, CA	CA	,	The Colony, TX	LAB0534	Respiratory	5	0	2	3	New	5	pending	approved					2	1
126	Fountain Valley, CA	CA	,	Fountain Valley, CA	LAB0535	Respiratory	5	0	1	3	auto-match	2	approved						1	1
126	Fountain Valley, CA	CA	,	Fountain Valley, CA	LAB0536	Respiratory	5	0	4	6	New	5	pending	pending	approved				2	1
137	Indianapolis, IN	IN	,	Salyersville, KY	LAB0537	Urine	7	0	1	2	auto approved	1							0	0
137	Indianapolis, IN	IN	,	Decatur, TN	LAB0538	Urine	7	0	2	3	auto approved	1					0		0	0
137	Indianapolis, IN	IN	Grapevine, TX	Scottsdale, AZ	LAB0539	Nail	2	0	2	1	auto approved	1							0	0
137	Indianapolis, IN	IN	Maitland, FL	Grapevine, TX	LAB0540	Nail	2	0	2	1	auto approved	1							0	0
137	Indianapolis, IN	IN	PARKER, AZ	Ashland, KY	LAB0541	Nail	2	1	1	0	High confidence	3	pending	approved					2	1
137	Indianapolis, IN	IN	Columbia,, MD	Ashland, KY	LAB0542	Nail	2	0	2	1	auto approved	1							0	0
137	Indianapolis, IN	IN	TUCSON, AZ	Ashland, KY	LAB0543	Nail	2	0	0	0	Negative	4							0	0
137	Indianapolis, IN	IN	,	Salyersville, KY	LAB0544	Respiratory	5	0	0	0	Negative	4							0	0
137	Indianapolis, IN	IN	SALYERSVILLE, KY	Bluffton, IN	LAB0545	Urine	7	0	0	1	Negative	4							0	0
137	Indianapolis, IN	IN	,	Hixson, TN	LAB0546	Urine	7	0	1	2	auto approved	1					0		0	0
137	Indianapolis, IN	IN	,	Salyersville, KY	LAB0547	Respiratory	5	0	1		auto approved	1							0	0
137	Indianapolis, IN	IN	SALYERSVILLE, KY	Cambridge, OH	LAB0548	Respiratory	5	0	0		Negative	4							0	0
137	Indianapolis, IN	IN	,	Salyersville, KY	LAB0549	Respiratory	5	0	1		auto approved	1							0	0
137	Indianapolis, IN	IN	,	Salyersville, KY	LAB0550	Respiratory	5	0	3		auto-match	2	approved						1	1
137	Indianapolis, IN	IN	,	Salyersville, KY	LAB0551	Respiratory	5	0	0		Negative	4							0	0
137	Indianapolis, IN	IN	SALYERSVILLE, KY	Salyersville, KY	LAB0552	Respiratory	5	0	3		auto approved	1							0	0
137	Indianapolis, IN	IN	SALYERSVILLE, KY	Somerset, KY	LAB0553	Respiratory	5	0	1		auto approved	1							0	0
137	Indianapolis, IN	IN	SALYERSVILLE, KY	Bardstown, KY	LAB0554	Urine	7	0	2	2	auto approved	1							0	0
137	Indianapolis, IN	IN	,	Burke, VA	LAB0555	Respiratory	5	0	0		Negative	4							0	0
137	Indianapolis, IN	IN	,	Mouthcard, KY	LAB0556	Respiratory	5	0	1	0	auto approved	1							0	0
137	Indianapolis, IN	IN	BURKE, VA	Lake City, FL	LAB0557	Respiratory	5	0	1	0	auto approved	1							0	0
137	Indianapolis, IN	IN	,	Hardinsburg, KY	LAB0558	wound	10	0	2	3	auto approved	1							0	0
137	Indianapolis, IN	IN	,	Salyersville, KY	LAB0559	Respiratory	5	0	2	0	auto approved	1							0	0
137	Indianapolis, IN	IN	,	Salyersville, KY	LAB0560	wound	10	0	2	3	auto-match	2	approved						1	1
137	Indianapolis, IN	IN	,	Salyersville, KY	LAB0561	Respiratory	5	0	2		auto approved	1							0	0
137	Indianapolis, IN	IN	,	Lake City, FL	LAB0562	Respiratory	5	0	0		Negative	4							0	0
137	Indianapolis, IN	IN	,	Rossville, GA	LAB0563	Urine	7	0	2	1	auto approved	1					0		0	0
137	Indianapolis, IN	IN	PARKER, AZ	Altamonte Springs, FL	LAB0564	Nail	2	0	0	0	Negative	4							0	0
137	Indianapolis, IN	IN	,	Rossville, GA	LAB0565	Urine	7	1	2	3	High confidence	3	pending	pending	approved		2		2	1
137	Indianapolis, IN	IN	,	Fairfield, OH	LAB0566	Vaginal	9	0	2		High confidence	3	pending	approved					2	1
137	Indianapolis, IN	IN	TUCSON, AZ	Lake Mary, FL	LAB0567	Nail	2	0	0	0	Negative	4							0	0
137	Indianapolis, IN	IN	CHANDLER, AZ	Clinton, OK	LAB0568	Nail	2	1	0	0	Negative	4							0	0
137	Indianapolis, IN	IN	JACKSON, TN	Louisville, KY	LAB0569	Rectal	4	0	0	2	Negative	4							0	0
137	Indianapolis, IN	IN	Grapevine, TX	Savannah, GA	LAB0570	Nail	2	0	1	0	auto-match	2	pending	approved					1	1
137	Indianapolis, IN	IN	,	,	LAB0571	Nail	2	0	0	0	Negative	4							0	0
137	Indianapolis, IN	IN	,	,	LAB0572	Nail	2	0	0	0	Negative	4							0	0
137	Indianapolis, IN	IN	,	Savannah, GA	LAB0573	Nail	2	0	0	0	Negative	4							0	0
137	Indianapolis, IN	IN	,	Phelps, KY	LAB0574	Urine	7	0	2	2	High confidence	3	pending	approved					2	1
137	Indianapolis, IN	IN	HENDERSON, NV	Fairfield, OH	LAB0575	Rectal	4	0	0		Negative	4							0	0
137	Indianapolis, IN	IN	,	Peru, IL	LAB0576	Urine	7	0	4	3	auto-match	2	pending	approved					1	1
137	Indianapolis, IN	IN	,	Bardstown, KY	LAB0577	Urine	7	0	2	2	auto-match	2	approved				1		1	0
137	Indianapolis, IN	IN	SALYERSVILLE, KY	Salyersville, KY	LAB0578	Urine	7	0	1	1	auto approved	1					0		0	0
137	Indianapolis, IN	IN	SALYERSVILLE, KY	Salyersville, KY	LAB0579	Urine	7	0	1	3	auto approved	1					0		0	0
137	Indianapolis, IN	IN	,	Louisville, KY	LAB0580	Urine	7	0	0		Negative	4					0		0	0
137	Indianapolis, IN	IN	,	Louisville, KY	LAB0581	Urine	7	0	1		auto approved	1					0		0	0
137	Indianapolis, IN	IN	,	Louisville, KY	LAB0582	Urine	7	0	0		Negative	4					0		0	0
137	Indianapolis, IN	IN	,	Louisville, KY	LAB0583	Urine	7	0	0		Negative	4					0		0	0
137	Indianapolis, IN	IN	HENDERSON, NV	Louisville, KY	LAB0584	Rectal	4	0	2	3	New	5	pending	approved					2	1
137	Indianapolis, IN	IN	,	Barbourville, KY	LAB0585	Vaginal	9	0	0		Negative	4							0	0
137	Indianapolis, IN	IN	,	Fairfield, OH	LAB0586	Vaginal	9	0	2		auto approved	1							0	0
137	Indianapolis, IN	IN	Phoenix, AZ	Henderson, NV	LAB0587	Vaginal	9	0	0		Negative	4							0	0
137	Indianapolis, IN	IN	,	Mason, OH	LAB0588	Vaginal	9	0	0		Negative	4							0	0
137	Indianapolis, IN	IN	,	Mason, OH	LAB0589	Vaginal	9	0	0		Negative	4					0		0	0
137	Indianapolis, IN	IN	,	Cincinnati, OH	LAB0590	Vaginal	9	0	2		auto approved	1							0	0
137	Indianapolis, IN	IN	,	,	LAB0591	Vaginal	9	0	1		auto approved	1							0	0
137	Indianapolis, IN	IN	,	Greenwood, IN	LAB0592	Vaginal	9	0	0		Negative	4							0	0
137	Indianapolis, IN	IN	,	Island Lake, IL	LAB0593	Respiratory	5	0	2	2	auto approved	1							0	0
137	Indianapolis, IN	IN	,	Jackson, TN	LAB0594	Throat	6	0	0	2	Negative	4							0	0
137	Indianapolis, IN	IN	,	Moline, IL	LAB0595	Urine	7	1	3	5	High confidence	3	pending	approved					2	1
137	Indianapolis, IN	IN	,	Bardstown, KY	LAB0596	Urine	7	0	2	2	auto-match	2	pending	approved			1		1	1
137	Indianapolis, IN	IN	,	Henderson, NV	LAB0597	Respiratory	5	0	1	1	auto approved	1							0	0
137	Indianapolis, IN	IN	,	Nortonville, KY	LAB0598	Urine	7	0	1	0	auto approved	1							0	0
137	Indianapolis, IN	IN	,	Westerville, OH	LAB0599	Rectal	4	0	0	3	Negative	4							0	0
137	Indianapolis, IN	IN	FORT MYERS, FL	Sikeston, MO	LAB0600	Respiratory	5	0	2	0	auto approved	1							0	0
137	Indianapolis, IN	IN	,	Henderson, NV	LAB0601	Respiratory	5	0	2	0	auto approved	1							0	0
137	Indianapolis, IN	IN	,	Westerville, OH	LAB0602	Urine	7	0	3	5	auto approved	1							0	0
137	Indianapolis, IN	IN	,	Gonzales, LA	LAB0603	Urine	7	0	3	4	High confidence	3	pending	approved					2	1
137	Indianapolis, IN	IN	,	Lake City, FL	LAB0604	Urine	7	0	1	5	High confidence	3	pending	approved					2	1
137	Indianapolis, IN	IN	Maitland, FL	Saint Louis, MO	LAB0605	Urine	7	0	0	1	Negative	4							0	0
137	Indianapolis, IN	IN	,	Westerville, OH	LAB0606	Urine	7	0	1	1	auto approved	1							0	0
137	Indianapolis, IN	IN	,	Lake City, FL	LAB0607	Urine	7	0	0	3	Negative	4							0	0
137	Indianapolis, IN	IN	LOUDON, TN	Jackson, TN	LAB0608	Respiratory	5	0	0	2	Negative	4							0	0
137	Indianapolis, IN	IN	,	Fort Myers, FL	LAB0609	Urine	7	0	3	4	High confidence	3	pending	approved					2	1
137	Indianapolis, IN	IN	,	Hardinsburg, KY	LAB0610	Urine	7	0	2	2	auto approved	1					0		0	0
137	Indianapolis, IN	IN	,	Glen Burnie, MD	LAB0611	Urine	7	0	4	5	new	5	pending	pending	approved				2	1
137	Indianapolis, IN	IN	,	Maitland, FL	LAB0612	Urine	7	0	0	0	Negative	4							0	0
137	Indianapolis, IN	IN	,	Calhoun, GA	LAB0613	Urine	7	0	3	5	High confidence	3	pending	approved					2	1
137	Indianapolis, IN	IN	,	Knoxville, TN	LAB0614	Urine	7	0	4	5	High confidence	3	pending	approved					2	1
137	Indianapolis, IN	IN	,	Indianapolis, IN	LAB0615	Urine	7	0	2	2	auto approved	1							0	0
137	Indianapolis, IN	IN	LAS VEGAS, NV	Las Vegas, NV	LAB0616	Urine	7	0	0	0	Negative	4					0		0	0
137	Indianapolis, IN	IN	,	Dubuque, IA	LAB0617	Urine	7	0	0	0	Negative	4							0	0
137	Indianapolis, IN	IN	,	Moline, IL	LAB0618	Urine	7	0	1	1	auto approved	1							0	0
137	Indianapolis, IN	IN	,	Loudon, TN	LAB0619	Urine	7	0	2	4	auto-match	2	pending	approved					1	1
137	Indianapolis, IN	IN	,	Maysville, KY	LAB0620	Urine	7	0	3	4	auto approved	1					0		0	0
137	Indianapolis, IN	IN	,	Moline, IL	LAB0621	Urine	7	0	1	4	auto-match	2	pending	approved					1	1
137	Indianapolis, IN	IN	,	Dubuque, IA	LAB0622	Urine	7	0	0	1	Negative	4							0	0
137	Indianapolis, IN	IN	,	Mayo, FL	LAB0623	Urine	7	0	0	3	Negative	4							0	0
137	Indianapolis, IN	IN	,	Peru, IL	LAB0624	Urine	7	0	1	1	auto approved	1							0	0
137	Indianapolis, IN	IN	,	Florence, AL	LAB0625	Urine	7	0	1	2	auto-match	2	approved						1	1
137	Indianapolis, IN	IN	,	Fort Payne, AL	LAB0626	Urine	7	0	2	3	High confidence	3	pending	approved					2	1
137	Indianapolis, IN	IN	NORTH AUGUSTA, SC	Fordsville, KY	LAB0627	Urine	7	0	1	3	auto approved	1							0	0
137	Indianapolis, IN	IN	,	Florence, AL	LAB0628	Urine	7	0	0	2	Negative	4							0	0
137	Indianapolis, IN	IN	,	Rome, GA	LAB0629	Urine	7	0	1	3	auto approved	1							0	0
137	Indianapolis, IN	IN	,	Peru, IL	LAB0630	Urine	7	0	2	5	auto approved	1							0	0
137	Indianapolis, IN	IN	,	Barbourville, KY	LAB0631	Urine	7	0	1	1	auto approved	1							0	0
137	Indianapolis, IN	IN	,	Zionsville, IN	LAB0632	Urine	7	0	0	2	Negative	4							0	0
137	Indianapolis, IN	IN	,	Peru, IL	LAB0633	Urine	7	0	1	2	auto-match	2	approved						1	1
137	Indianapolis, IN	IN	,	North Augusta, SC	LAB0634	Urine	7	0	2	2	auto-match	2	pending	approved					1	1
137	Indianapolis, IN	IN	,	Moulton, AL	LAB0635	Urine	7	0	0	3	Negative	4							0	0
137	Indianapolis, IN	IN	,	Lowell, IN	LAB0636	Urine	7	0	0	0	Negative	4							0	0
137	Indianapolis, IN	IN	,	Louisville, KY	LAB0637	Urine	7	0	3	4	auto-match	2	pending	approved			1		1	1
137	Indianapolis, IN	IN	HIGH SPRINGS, FL	Peru, IL	LAB0638	Urine	7	0	1	3	auto approved	1							0	0
137	Indianapolis, IN	IN	,	Rome, GA	LAB0639	Urine	7	0	1	3	auto approved	1							0	0
137	Indianapolis, IN	IN	,	Rome, GA	LAB0640	Urine	7	0	2	3	auto approved	1							0	0
137	Indianapolis, IN	IN	,	Park Ridge, IL	LAB0641	Urine	7	0	1	3	auto approved	1							0	0
137	Indianapolis, IN	IN	,	Mayo, FL	LAB0642	Urine	7	0	0	1	Negative	4							0	0
137	Indianapolis, IN	IN	,	Rome, GA	LAB0643	Urine	7	0	1	2	auto approved	1							0	0
137	Indianapolis, IN	IN	,	Philadelphia, PA	LAB0644	Urine	7	0	1	1	auto approved	1							0	0
137	Indianapolis, IN	IN	,	Louisville, KY	LAB0645	Urine	7	0	0	3	Negative	4					0		0	0
137	Indianapolis, IN	IN	CLERMONT, FL	Park Ridge, IL	LAB0646	Urine	7	0	3	5	auto-match	2	approved						1	1
137	Indianapolis, IN	IN	Grapevine, TX	Melbourne, FL	LAB0647	Urine	7	0	0	3	Negative	4							0	0
137	Indianapolis, IN	IN	,	Louisville, KY	LAB0648	Urine	7	0	1	3	auto approved	1					0		0	0
137	Indianapolis, IN	IN	,	Saint Petersburg, FL	LAB0649	Wound	10	0	1	2	auto-match	2	approved				1		1	1
137	Indianapolis, IN	IN	,	Louisville, KY	LAB0650	Urine	7	0	0	0	auto-match	2	approved				1		1	1
137	Indianapolis, IN	IN	,	Lincoln, RI	LAB0651	Urine	7	0	0	2	Negative	4							0	0
137	Indianapolis, IN	IN	,	Louisville, KY	LAB0652	Urine	7	0	2	5	auto approved	1					0		0	0
137	Indianapolis, IN	IN	Altamonte Springs, FL	Heathrow, FL	LAB0653	Wound	10	0	5	6	new	5	pending	approved					2	1
137	Indianapolis, IN	IN	,	Melbourne, FL	LAB0654	Urine	7	0	0	0	Negative	4							0	0
137	Indianapolis, IN	IN	KNOXVILLE, TN	Boca Raton, FL	LAB0655	wound	10	0	0	0	Negative	4							0	0
137	Indianapolis, IN	IN	,	Louisville, KY	LAB0656	Urine	7	0	1	2	auto approved	1					0		0	0
137	Indianapolis, IN	IN	,	Grapevine, TX	LAB0657	wound	10	0	1	1	unclassified	6	auto approved						0	1
137	Indianapolis, IN	IN	,	Louisville, KY	LAB0658	Urine	7	0	3	4	auto-match	2	approved				1		1	1
137	Indianapolis, IN	IN	,	Clermont, FL	LAB0659	Urine	7	0	0	1	Negative	4							0	0
137	Indianapolis, IN	IN	,	Sevierville, TN	LAB0660	wound	10	0	0	0	Negative	4							0	0
137	Indianapolis, IN	IN	UPLAND, CA	Florence, AL	LAB0661	wound	10	0	1	1	unclassified	6	auto approved						0	1
137	Indianapolis, IN	IN	,	Orlando, FL	LAB0662	wound	10	0	0	0	Negative	4							0	0
137	Indianapolis, IN	IN	,	The Villages, FL	LAB0663	Urine	7	0	1	2	auto approved	1							0	0
137	Indianapolis, IN	IN	,	Louisville, KY	LAB0664	Urine	7	0	2	5	auto-match	2	approved				1		1	1
137	Indianapolis, IN	IN	MIDDLEBURG HEIGHTS, OH	Florence, AL	LAB0665	Urine	7	0	1	0	auto approved	1							0	0
137	Indianapolis, IN	IN	,	Louisville, KY	LAB0666	Urine	7	0	0	3	Negative	4					0		0	0
137	Indianapolis, IN	IN	UPLAND, CA	Knoxville, TN	LAB0667	Urine	7	1	1	0	High confidence	3	NR	Pending	approved				2	1
137	Indianapolis, IN	IN	,	Louisville, KY	LAB0668	Urine	7	1	1	4	auto approved	1					0		0	0
137	Indianapolis, IN	IN	LAS VEGAS, NV	Las Vegas, NV	LAB0669	Urine	7	0	0	4	Negative	4					0		0	0
137	Indianapolis, IN	IN	SALYERSVILLE, KY	Salyersville, KY	LAB0670	Urine	7	0	4	3	High confidence	3	pending	approved			2		2	0
137	Indianapolis, IN	IN	,	Debary, FL	LAB0671	Urine	7	0	3	5	auto-match	2	approved						1	1
137	Indianapolis, IN	IN	,	Shelby, NC	LAB0672	wound	10	0	2	3	auto approved	1							0	0
137	Indianapolis, IN	IN	,	Saint Petersburg, FL	LAB0673	Urine	7	0	2	4	auto-match	2	approved						1	1
137	Indianapolis, IN	IN	,	Coushatta, LA	LAB0674	wound	10	0	2	2	unclassified	6	auto approved						0	1
137	Indianapolis, IN	IN	,	Seattle, WA	LAB0675	Urine	7	0	2	2	auto approved	1							0	0
137	Indianapolis, IN	IN	,	Seattle, WA	LAB0676	Urine	7	0	2	6	auto-match	2	pending	approved					2	1
137	Indianapolis, IN	IN	KNOXVILLE, TN	Fordsville, KY	LAB0677	Wound	10	0	3	1	auto-match	2	approved						1	1
137	Indianapolis, IN	IN	,	Philadelphia, PA	LAB0678	Urine	7	0	1	4	auto approved	1							0	0
137	Indianapolis, IN	IN	,	Muncie, IN	LAB0679	wound	10	0	4	4	High confidence	3	pending	approved					2	1
137	Indianapolis, IN	IN	,	Muncie, IN	LAB0680	Urine	7	0	0	0	Negative	4							0	0
137	Indianapolis, IN	IN	,	Agawam, MA	LAB0681	Urine	7	0	3	5	auto approved	1							0	0
137	Indianapolis, IN	IN	CLERMONT, FL	Brookhaven, MS	LAB0682	Urine	7	0	1	5	auto approved	1							0	0
137	Indianapolis, IN	IN	WOODFIN, NC	Knoxville, TN	LAB0683	wound	10	0	5	6	High confidence	3	pending	approved					2	1
137	Indianapolis, IN	IN	,	Goodlettsville, TN	LAB0684	wound	10	0	1	2	auto approved	1							0	0
137	Indianapolis, IN	IN	,	Chesapeake, VA	LAB0685	Urine	7	0	1	6	auto-match	2	approved						1	1
137	Indianapolis, IN	IN	,	Knoxville, TN	LAB0686	wound	10	0	4	4	High confidence	3	pending	approved					2	1
137	Indianapolis, IN	IN	MISSOURI CITY, TX	Clermont, FL	LAB0687	Urine	7	0	1	3	auto approved	1							0	0
137	Indianapolis, IN	IN	Grapevine, TX	Covington, TN	LAB0688	wound	10	0	4	5	auto-match	2	pending	pending	approved				2	1
137	Indianapolis, IN	IN	SPARTANBURG, SC	Lake Mary, FL	LAB0689	Urine	7	0	4	7	new	5	pending	approved					2	1
137	Indianapolis, IN	IN	WICHITA, KS	Moline, IL	LAB0690	wound	10	0	2	1	unclassified	6	auto-match	approved					1	1
137	Indianapolis, IN	IN	,	Asheville, NC	LAB0691	nail	2	0	2	1	auto approved	1							0	0
137	Indianapolis, IN	IN	,	Fishers, IN	LAB0692	Urine	7	0	0	0	Negative	4							0	0
137	Indianapolis, IN	IN	,	Grapevine, TX	LAB0693	nail	2	0	0	0	Negative	4							0	0
137	Indianapolis, IN	IN	,	Fort Smith, AR	LAB0694	nail	2	0	1	0	auto approved	1							0	0
137	Indianapolis, IN	IN	,	Spring, TX	LAB0695	Urine	7	2	1	4	High confidence	3	pending	approved					2	1
137	Indianapolis, IN	IN	,	Peoria, IL	LAB0696	Urine	7	0	1	2	auto-match	2	approved						1	1
137	Indianapolis, IN	IN	,	Crestwood, KY	LAB0697	Urine	7	0	1	2	auto approved	1					0		0	0
137	Indianapolis, IN	IN	,	Livingston, TN	LAB0698	Urine	7	0	1	2	auto approved	1							0	0
137	Indianapolis, IN	IN	,	Weatherford, TX	LAB0699	Urine	7	0	0	1	Negative	4							0	0
137	Indianapolis, IN	IN	,	Bardstown, KY	LAB0700	Urine	7	0	1	1	auto approved	1					0		0	0
137	Indianapolis, IN	IN	,	Indianapolis, IN	LAB0701	Urine	7	0	2	2	auto approved	1							0	0
137	Indianapolis, IN	IN	,	Conway, SC	LAB0702	Nail	2	0	0	0	Negative	4							0	0
137	Indianapolis, IN	IN	,	Lexington, KY	LAB0703	Urine	7	0	2	5	auto approved	1							0	0
137	Indianapolis, IN	IN	,	Indianapolis, IN	LAB0704	Urine	7	0	4	4	auto-match	2	pending	approved					1	1
137	Indianapolis, IN	IN	,	Indianapolis, IN	LAB0705	Nail	2	0	0	0	Negative	4							0	0
137	Indianapolis, IN	IN	,	Knoxville, TN	LAB0706	Urine	7	0	1	0	auto approved	1							0	0
137	Indianapolis, IN	IN	,	Peoria, IL	LAB0707	Urine	7	0	0	2	Negative	4							0	0
137	Indianapolis, IN	IN	ORANGE, CA	Glen Burnie, MD	LAB0708	Urine	7	0	3	6	auto-match	2	pending	approved					2	1
137	Indianapolis, IN	IN	KINGMAN, AZ	Indianapolis, IN	LAB0709	Urine	7	0	0	1	Negative	4							0	0
137	Indianapolis, IN	IN	EVERETT, WA	Durham, NC	LAB0710	Urine	7	1	1	5	High confidence	3	pending	approved					2	1
137	Indianapolis, IN	IN	SALYERSVILLE, KY	Indianapolis, IN	LAB0711	Urine	7	0	4	7	High confidence	3	pending	approved					2	1
137	Indianapolis, IN	IN	,	Vero Beach, FL	LAB0712	Urine	7	0	2	1	auto approved	1							0	0
137	Indianapolis, IN	IN	Grapevine, TX	Desoto, TX	LAB0713	Urine	7	0	2	4	High confidence	3	pending	pending	approved				3	1
137	Indianapolis, IN	IN	,	Orange, CA	LAB0714	Urine	7	0	1	6	auto-match	2	approved						1	1
137	Indianapolis, IN	IN	,	Decatur, AL	LAB0715	Urine	7	0	1	0	auto approved	1							0	0
137	Indianapolis, IN	IN	,	Kingman, AZ	LAB0716	Urine	7	0	4	7	auto approved	1							0	0
137	Indianapolis, IN	IN	,	Fort Wayne, IN	LAB0717	Urine	7	0	2	3	auto-match	2	Pending	approved			1		1	0
137	Indianapolis, IN	IN	,	Maysville, KY	LAB0718	Urine	7	0	1	1	auto approved	1					0		0	0
137	Indianapolis, IN	IN	,	Fort Wayne, IN	LAB0719	Urine	7	0	0	0	Negative	4					0		0	0
137	Indianapolis, IN	IN	,	Maysville, KY	LAB0720	Urine	7	0	0	1	Negative	4					0		0	0
137	Indianapolis, IN	IN	,	Mason, OH	LAB0721	Vaginal	9	0	0		Negative	4					0		0	0
137	Indianapolis, IN	IN	,	Mason, OH	LAB0722	Vaginal	9	0	1		auto approved	1					0		0	0
137	Indianapolis, IN	IN	,	Cincinnati, OH	LAB0723	Vaginal	9	0	4		High confidence	3	pending	approved			2		2	0
137	Indianapolis, IN	IN	,	Birmingham, AL	LAB0724	Vaginal	9	0	0		Negative	4					0		0	0
137	Indianapolis, IN	IN	,	Tell City, IN	LAB0725	Urine	7	0	1	1	auto approved	1					0		0	0
137	Indianapolis, IN	IN	,	Cincinnati, OH	LAB0726	Urine	7	0	0		Negative	4					0		0	0
137	Indianapolis, IN	IN	,	Cincinnati, OH	LAB0727	Vaginal	9	0	3		auto approved	1					0		0	0
137	Indianapolis, IN	IN	,	Henderson, NV	LAB0728	Urine	7	0	3	4	auto-match	2	pending	approved			1		1	1
137	Indianapolis, IN	IN	,	Henderson, NV	LAB0729	Urine	7	0	0	1	Negative	4					0		0	0
137	Indianapolis, IN	IN	,	Cincinnati, OH	LAB0730	Urine	7	0	0		Negative	4					0		0	0
137	Indianapolis, IN	IN	,	Cincinnati, OH	LAB0731	Vaginal	9	0	0		Negative	4					0		0	0
137	Indianapolis, IN	IN	,	Davenport, IA	LAB0732	Urine	7	0	0		Negative	4					0		0	0
137	Indianapolis, IN	IN	,	Fort Oglethorpe, GA	LAB0733	Urine	7	0	1	4	auto approved	1					0		0	0
137	Indianapolis, IN	IN	HENDERSON, NV	Henderson, NV	LAB0734	Urine	7	0	0	3	Negative	4					0		0	0
137	Indianapolis, IN	IN	,	Cincinnati, OH	LAB0735	Urine	7	0	0		Negative	4					0		0	0
137	Indianapolis, IN	IN	HENDERSON, NV	Henderson, NV	LAB0736	Urine	7	0	0	1	Negative	4					0		0	0
137	Indianapolis, IN	IN	HENDERSON, NV	Henderson, NV	LAB0737	Vaginal	9	0	2		auto approved	1					0		0	0
137	Indianapolis, IN	IN	,	Dubuque, IA	LAB0738	Urine	7	0	1	2	auto-match	2	approved				1		1	1
137	Indianapolis, IN	IN	,	Pulaski, TN	LAB0739	Urine	7	1	1	3	auto-match	2	pending	approved			1		1	1
137	Indianapolis, IN	IN	,	Dubuque, IA	LAB0740	Urine	7	0	0	2	Negative	4					0		0	0
137	Indianapolis, IN	IN	,	Fort Payne, AL	LAB0741	Urine	7	2	1	5	High confidence	3	Pending	approved			2		2	1
137	Indianapolis, IN	IN	,	Fairfield, OH	LAB0742	Vaginal	9	0	0		Negative	4					0		0	0
137	Indianapolis, IN	IN	,	Tell City, IN	LAB0743	Urine	7	0	1	3	auto approved	1					0		0	0
137	Indianapolis, IN	IN	,	Westminster, MD	LAB0744	Urine	7	1	1	0	High confidence	3	Pending	approved			2		2	0
137	Indianapolis, IN	IN	,	Tell City, IN	LAB0745	Urine	7	0	1	3	auto approved	1					0		0	0
137	Indianapolis, IN	IN	HENDERSON, NV	Henderson, NV	LAB0746	Urine	7	0	0	0	Negative	4					0		0	0
137	Indianapolis, IN	IN	,	Crestwood, KY	LAB0747	Urine	7	0	0	1	Negative	4					0		0	0
137	Indianapolis, IN	IN	,	Henryville, IN	LAB0748	Urine	7	0	1	3	auto approved	1					0		0	0
137	Indianapolis, IN	IN	HENDERSON, NV	Henderson, NV	LAB0749	Urine	7	0	0	0	Negative	4					0		0	0
137	Indianapolis, IN	IN	,	Crestwood, KY	LAB0750	Urine	7	0	0	2	Negative	4					0		0	0
137	Indianapolis, IN	IN	,	Mason, OH	LAB0751	Vaginal	9	0	0		Negative	4					0		0	0
137	Indianapolis, IN	IN	HENDERSON, NV	Henderson, NV	LAB0752	Urine	7	0	0	1	Negative	4					0		0	0
137	Indianapolis, IN	IN	,	Fairfield, OH	LAB0753	Urine	7	0	0		Negative	4					0		0	0
137	Indianapolis, IN	IN	HENDERSON, NV	Henderson, NV	LAB0754	Urine	7	0	1	3	auto approved	1					0		0	0
137	Indianapolis, IN	IN	,	Cincinnati, OH	LAB0755	Vaginal	9	0	3		auto approved	1					0		0	0
137	Indianapolis, IN	IN	,	Fairfield, OH	LAB0756	Urine	7	0	0		Negative	4					0		0	0
137	Indianapolis, IN	IN	,	Greeneville, TN	LAB0757	Urine	7	0	3	5	auto-match	2	approved				1		1	1
137	Indianapolis, IN	IN	,	Fairfield, OH	LAB0758	Vaginal	9	0	0		Negative	4					0		0	0
137	Indianapolis, IN	IN	,	Fairfield, OH	LAB0759	Vaginal	9	0	0		Negative	4					0		0	0
137	Indianapolis, IN	IN	,	Dubuque, IA	LAB0760	Urine	7	0	1	0	auto approved	1					0		0	0
137	Indianapolis, IN	IN	,	Zanesville, OH	LAB0761	Urine	7	0	1	1	auto approved	1					0		0	0
137	Indianapolis, IN	IN	SEVIERVILLE, TN	Knoxville, TN	LAB0762	Urine	7	0	0	3	Negative	4					0		0	0
137	Indianapolis, IN	IN	,	Hixson, TN	LAB0763	Urine	7	0	2	2	auto-match	2	approved				0		0	1
137	Indianapolis, IN	IN	EAST RIDGE, TN	Athens, TN	LAB0764	Urine	7	0	0	3	Negative	4					0		0	0
137	Indianapolis, IN	IN	,	Dubuque, IA	LAB0765	Urine	7	0	1	5	auto-match	2	approved				1		1	1
137	Indianapolis, IN	IN	,	Clinton, IA	LAB0766	Vaginal	9	0	1		auto approved	1					0		0	0
137	Indianapolis, IN	IN	DALLAS, TX	Desoto, TX	LAB0767	Urine	7	0	3	6	auto-match	2	pending	approved			11		1	0
137	Indianapolis, IN	IN	,	Frankfort, KY	LAB0768	Urine	7	0	0	1	Negative	4					0		0	0
137	Indianapolis, IN	IN	,	Frankfort, KY	LAB0769	Urine	7	0	0	2	Negative	4					0		0	0
137	Indianapolis, IN	IN	,	Melbourne, FL	LAB0770	Urine	7	0	0	0	Negative	4					0		0	0
137	Indianapolis, IN	IN	,	Sandersville, GA	LAB0771	Urine	7	0	0	0	Negative	4					0		0	0
137	Indianapolis, IN	IN	,	Peru, IL	LAB0772	Urine	7	0	3	2	auto-match	2	approved				1		1	1
137	Indianapolis, IN	IN	,	Uniontown, PA	LAB0773	Urine	7	0	2	2	auto-match	2	approved				1		1	1
137	Indianapolis, IN	IN	,	Florence, AL	LAB0774	Urine	7	0	0	5	Negative	4					0		0	0
137	Indianapolis, IN	IN	,	Florence, AL	LAB0775	Urine	7	0	2	3	High confidence	3	pending	approved			2		2	1
137	Indianapolis, IN	IN	,	Peru, IL	LAB0776	Urine	7	0	1	3	auto approved	1					0		0	0
137	Indianapolis, IN	IN	,	Sandersville, GA	LAB0777	Urine	7	0	0	1	Negative	4					0		0	0
137	Indianapolis, IN	IN	,	Peru, IL	LAB0778	Urine	7	0	2	1	High confidence	3	pending	approved			2		2	1
137	Indianapolis, IN	IN	,	Muscle Shoals, AL	LAB0779	Urine	7	0	3	3	auto-match	2	pending	approved			1		1	0
137	Indianapolis, IN	IN	,	North Easton, MA	LAB0780	Urine	7	0	1	3	auto approved	1					0		0	0
137	Indianapolis, IN	IN	,	Florence, AL	LAB0781	Urine	7	0	0	1	Negative	4					0		0	0
137	Indianapolis, IN	IN	,	Key West, FL	LAB0782	Urine	7	0	1	5	auto approved	1					0		0	0
137	Indianapolis, IN	IN	LAS VEGAS, NV	Las Vegas, NV	LAB0783	Urine	7	0	0	2	Negative	4					0		0	0
137	Indianapolis, IN	IN	LAS VEGAS, NV	Las Vegas, NV	LAB0784	Urine	7	0	1	3	auto approved	1					0		0	0
137	Indianapolis, IN	IN	LAS VEGAS, NV	Las Vegas, NV	LAB0785	Urine	7	0	5	6	New	5	Pending	approved			2		2	0
137	Indianapolis, IN	IN	,	Florence, AL	LAB0786	Urine	7	0	1	2	auto-match	2	approved				1		1	1
137	Indianapolis, IN	IN	SALYERSVILLE, KY	Salyersville, KY	LAB0787	Urine	7	0	1	2	auto-match	2	pending	approved			1		1	1
137	Indianapolis, IN	IN	DUNNELLON, FL	Ocala, FL	LAB0788	Urine	7	0	1	2	auto approved	1					0		0	0
137	Indianapolis, IN	IN	,	New Port Richey, FL	LAB0789	Urine	7	0	0	0	Negative	4					0		0	0
137	Indianapolis, IN	IN	,	Palm Bay, FL	LAB0790	Urine	7	0	1	5	auto approved	1					0		0	0
137	Indianapolis, IN	IN	,	The Villages, FL	LAB0791	Urine	7	0	1	2	auto-match	2	approved				0		0	1
137	Indianapolis, IN	IN	,	Sandersville, GA	LAB0792	Urine	7	0	1	3	auto approved	1					0		0	0
137	Indianapolis, IN	IN	,	Sandersville, GA	LAB0793	Urine	7	0	0	2	Negative	4					0		0	0
137	Indianapolis, IN	IN	,	Clinton, IA	LAB0794	Urine	7	0	2	4	auto-match	2	approved				0		0	1
137	Indianapolis, IN	IN	,	Clinton, IA	LAB0795	Vaginal	9	0	4		auto-match	2	pending	approved			1		1	0
137	Indianapolis, IN	IN	,	Trenton, FL	LAB0796	Urine	7	0	2	4	auto-match	2	approved				1		1	1
137	Indianapolis, IN	IN	,	Conway, SC	LAB0797	Urine	7	0	1	4	auto approved	1					0		0	0
137	Indianapolis, IN	IN	,	Indianapolis, IN	LAB0798	Rectal	4	0	11	15	New	5	pending	Needs Review	pending	approved	3		3	1
129	Louis, MS	MS	,	,	LAB0799	Urine	7	0	0	0	Negative	4							0	0
165	Kissimmee, FL	FL	BATESVILLE, AR	,	LAB0800	Urine	7	0	1	0	auto approved	1							0	0
124	Largo, FL	FL	,	,	LAB0801	Urine	7	0	1	0	auto approved	1							0	0
138	Mcallen, TX	TX	,	,	LAB0802	Respiratory	5	0	1	0	auto approved	1					0		0	0
148	San Antonio, TX	TX	,	,	LAB0803	Rectal	4	3	2		High confidence	3	pending	approved					2	0
165	Kissimmee, FL	FL	COLUMBUS, GA	,	LAB0804	Urine	7	0	2	0	auto approved	1							0	0
165	Kissimmee, FL	FL	COLUMBUS, GA	,	LAB0805	Urine	7	0	1	0	auto approved	1							0	0
165	Kissimmee, FL	FL	COLUMBUS, GA	,	LAB0806	Urine	7	0	2	0	auto approved	1							0	0
108	Frisco, TX	TX	,	Ar,	LAB0807	Wound	10	0	3	2	auto-match	2	approved						1	1
124	Largo, FL	FL	DAYTONA BEACH, FL	,	LAB0808	Urine	7	0	4	1	High confidence	3	pending	approved			2		2	0
108	Frisco, TX	TX	,	Ar,	LAB0809	Respiratory	5	0	0	6	Negative	4							0	0
108	Frisco, TX	TX	,	, AR	LAB0810	Respiratory	5	0	0	7	Negative	4							0	0
108	Frisco, TX	TX	Little Rock, AR	Ar,	LAB0811	Vaginal	9	0	2	4	auto-match	2	approved						1	1
108	Frisco, TX	TX	,	Ar,	LAB0812	Urine	7	0	6	2	High confidence	3	pending	pending	approved				2	1
108	Frisco, TX	TX	,	Ar,	LAB0813	Vaginal	9	0	5	2	auto-match	2	approved						1	1
108	Frisco, TX	TX	Little Rock, AR	Ar,	LAB0814	Vaginal	9	0	7	3	High confidence	3	pending	approved					2	1
138	Mcallen, TX	TX	,	,	LAB0815	Respiratory	5	0	1	0	auto approved	1					0		0	1
165	Kissimmee, FL	FL	SAINT LOUIS, MO	Blakely, PA	LAB0816	Urine	7	0	3	1	High confidence	3	pending	pending	pending	approved			2	1
108	Frisco, TX	TX	Little Rock, AR	Ar,	LAB0817	Vaginal	9	0	2	3	auto-match	2	approved						1	1
148	San Antonio, TX	TX	,	Jacksonville, FL	LAB0818	Wound	10	0	2	1	auto approved	1							0	1
108	Frisco, TX	TX	,	Ar,	LAB0819	Vaginal	9	0	0	1	Negative	4							0	1
148	San Antonio, TX	TX	,	,	LAB0820	Wound	10	0	1	1	auto-match	2	pending	approved					1	1
108	Frisco, TX	TX	,	Ar,	LAB0821	Vaginal	9	0	0	0	Negative	4							0	0
165	Kissimmee, FL	FL	,	,	LAB0822	Urine	7	0	1	1	auto approved	1							0	0
108	Frisco, TX	TX	Little Rock, AR	Ar,	LAB0823	Vaginal	9	0	4	3	High confidence	3	pending	approved					2	1
165	Kissimmee, FL	FL	SAINT LOUIS, MO	Blakely, PA	LAB0824	Urine	7	0	1	0	auto approved	1							0	1
108	Frisco, TX	TX	Little Rock, AR	Ar,	LAB0825	Vaginal	9	0	5	2	High confidence	3	pending	approved					2	1
108	Frisco, TX	TX	,	Ar,	LAB0826	Urine	7	0	5	1	High confidence	3	pending	approved					2	1
108	Frisco, TX	TX	,	Ar,	LAB0827	Vaginal	9	0	0	0	Negative	4							0	0
108	Frisco, TX	TX	Little Rock, AR	Ar,	LAB0828	Urine	7	0	0	1	Negative	4							0	0
108	Frisco, TX	TX	,	Ar,	LAB0829	Urine	7	0	8	3	New	5	pending	pending	approved				3	1
108	Frisco, TX	TX	,	Ar,	LAB0830	Vaginal	9	0	1	1	auto-match	2	approved						1	1
108	Frisco, TX	TX	,	Ar,	LAB0831	Vaginal	9	0	4	3	auto-match	2	pending	pending	approved				2	1
108	Frisco, TX	TX	Little Rock, AR	Ar,	LAB0832	Urine	7	0	3	1	High confidence	3	pending	approved					2	1
108	Frisco, TX	TX	,	Ar,	LAB0833	Vaginal	9	0	3	2	auto-match	2	pending	pending	approved				2	1
108	Frisco, TX	TX	,	Tx,	LAB0834	Urine	7	0	0	1	Negative	4							0	0
108	Frisco, TX	TX	Little Rock, AR	Ar,	LAB0835	Urine	7	0	1	0	auto approved	1							0	0
108	Frisco, TX	TX	Little Rock, AR	Ar,	LAB0836	Urine	7	0	3	2	High confidence	3	pending	approved					2	1
108	Frisco, TX	TX	,	, AR	LAB0837	Urine	7	0	1	1	auto-match	2	pending	approved					2	1
108	Frisco, TX	TX	,	Ar,	LAB0838	Vaginal	9	0	1	2	auto-match	2	pending	approved					2	1
108	Frisco, TX	TX	,	Ar,	LAB0839	Urine	7	0	0	0	Negative	4							0	0
108	Frisco, TX	TX	,	Ar,	LAB0840	Urine	7	0	3	4	High confidence	3	pending	approved					2	1
108	Frisco, TX	TX	,	Ar,	LAB0841	Urine	7	0	2	0	auto approved	1							0	0
108	Frisco, TX	TX	,	Ar,	LAB0842	Wound	10	0	1	2	auto-match	2	approved						1	1
108	Frisco, TX	TX	,	Ar,	LAB0843	Urine	7	0	6	3	High confidence	3	pending	approved					2	1
108	Frisco, TX	TX	,	Ar,	LAB0844	Urine	7	0	7	3	High confidence	3	pending	approved					2	1
108	Frisco, TX	TX	,	Ca,	LAB0845	Wound	10	0	2	3	auto-match	2	approved						1	1
108	Frisco, TX	TX	,	Ar,	LAB0846	Wound	10	0	7	6	New	5	pending	pending	approved				2	1
108	Frisco, TX	TX	,	Ca,	LAB0847	Wound	10	0	4	5	High confidence	3	pending	approved					2	1
108	Frisco, TX	TX	,	Ca,	LAB0848	Wound	10	0	1	1	auto approved	1							0	0
108	Frisco, TX	TX	,	Ca,	LAB0849	Urine	7	0	1	1	auto approved	1							0	0
108	Frisco, TX	TX	,	Ar,	LAB0850	Wound	10	0	5	2	New	5	pending	approved					2	1
108	Frisco, TX	TX	,	Ok,	LAB0851	Wound	10	0	1	1	auto approved	1							0	0
108	Frisco, TX	TX	,	Ca,	LAB0852	Urine	7	0	3	2	auto-match	2	approved						1	1
108	Frisco, TX	TX	,	Ca,	LAB0853	Wound	10	0	1	0	auto approved	1							0	0
108	Frisco, TX	TX	,	Ok,	LAB0854	Wound	10	0	4	5	High confidence	3	pending	pending	approved				3	1
108	Frisco, TX	TX	,	Ca,	LAB0855	Urine	7	0	1	1	auto approved	1							0	0
108	Frisco, TX	TX	,	Ca,	LAB0856	Urine	7	0	3	1	High confidence	3	pending	approved					2	1
108	Frisco, TX	TX	,	Ca,	LAB0857	Urine	7	0	5	2	auto-match	2	pending	approved					2	1
124	Largo, FL	FL	BROOKSVILLE, FL	,	LAB0858	Urine	7	0	4	1	new	5	pending	approved			2		2	0
132	Greenville, SC	SC	Charleston, SC	Charleston, SC	LAB0859	Urine	7	0	3		auto-match	2	pending	approved					1	1
132	Greenville, SC	SC	,	,	LAB0860	Urine	7	0	1		auto-match	2	approved						1	1
129	Louis, MS	MS	,	,	LAB0861	Urine	7	0	4		High confidence	3	pending	approved					2	1
129	Louis, MS	MS	,	,	LAB0862	Urine	7	0	0		Negative	4							0	0
129	Louis, MS	MS	,	,	LAB0863	Urine	7	0	1	0	auto approved	1							0	0
122	Irvine, CA	CA	SALYERSVILLE, KY	The Colony, TX	LAB0864	Wound	10	0	4	10	new	5	pending	approved					2	0
122	Irvine, CA	CA	,	Louisville, KY	LAB0865	Urine	7	0	3	6	auto-match	2	approved						1	0
122	Irvine, CA	CA	,	The Colony, TX	LAB0866	Urine	7	0	3	2	auto-match	2	approved						1	0
122	Irvine, CA	CA	MOBERLY, MO	Wichita, KS	LAB0867	Respiratory	5	0	3		auto-match	2	approved						1	0
122	Irvine, CA	CA	FALLS CHURCH, VA	Wichita, KS	LAB0868	Respiratory	5	0	1		auto approved	1							0	0
122	Irvine, CA	CA	,	Meadows Place, TX	LAB0869	Urine	7	0	5	3	High confidence	3	pending	approved					2	0
122	Irvine, CA	CA	,	Fairfax, VA	LAB0870	Urine	7	0	4	3	new	5	pending	approved					2	0
122	Irvine, CA	CA	TUKWILA, WA	Houston, TX	LAB0871	wound	10	0	4	6	High confidence	3	pending	approved					2	0
118	Lewisville, TX	TX	,	,	LAB0872	Wound	10	0	1	1	auto approved	1					0		0	0
119	Orlando, FL	FL	,	Orlando, FL	LAB0873	Throat	6	1	1	1	auto-match	2	approved						1	0
119	Orlando, FL	FL	,	Orlando, FL	LAB0874	Rectal	4	1	1		auto approved	1							0	0
162	Durham, NC	NC	SHELBY TOWNSHIP, MI	Roseville, MI	LAB0875	Urine	7	0	3	6	High confidence	3	pending	approved			2		2	0
162	Durham, NC	NC	TOLEDO, OH	Monroe, MI	LAB0876	Urine	7	0	5	4	High confidence	3	pending	approved			2		2	0
162	Durham, NC	NC	PLYMOUTH, MI	Bingham Farms, MI	LAB0877	Urine	7	0	1	1	auto-match	2	pending	approved			1		1	0
162	Durham, NC	NC	LANSING, MI	Warren, MI	LAB0878	Urine	7	0	5	5	High confidence	3	pending	Pending	approved		2		2	0
162	Durham, NC	NC	DEARBORN, MI	Westland, MI	LAB0879	Urine	7	0	2	3	auto approved	1					0		0	0
162	Durham, NC	NC	DEARBORN, MI	Wayne, MI	LAB0880	Urine	7	0	3	5	High confidence	3	pending	approved			2		2	0
162	Durham, NC	NC	ROYAL OAK, MI	Grand Blanc Township, MI	LAB0881	Urine	7	0	1	1	auto-match	2	approved				1		1	0
162	Durham, NC	NC	HIGH POINT, NC	High Point, NC	LAB0882	Wound	10	0	1	1	auto approved	1					0		0	0
134	Chantilly, VA	VA	,	Birmingham, AL	LAB0883	urine	7	0	2	3	auto-match	2	approved				1		1	0
145	Olyphant, PA	PA	SAINT LOUIS, MO	,	LAB0884	Urine	7	1	6	10	new	5	pending	approved					2	0
155	Santa Rosa Beach, FL	FL	COLLEGE PARK, GA	Atlanta, GA	LAB0885	Respiratory	5	1	0		Negative	4							0	0
155	Santa Rosa Beach, FL	FL	COLLEGE PARK, GA	Morrow, GA	LAB0886	Respiratory	5	1	1		auto-match	2	approved						1	0
144	Vienna, VA	VA	MILTON, FL	,	LAB0887	Wound	10	3	1	1	auto-match	2	approved						1	1
142	Cleveland, OH	OH	TUCSON, AZ	Denver, CO	LAB0888	Wound	10	0	1	3	auto approved	1							0	0
119	Orlando, FL	FL	,	,	LAB0889	Urine	7	1	1	3	auto approved	1							0	0
122	Irvine, CA	CA	SALYERSVILLE, KY	The Colony, TX	LAB0890	Wound	10	0	2	1	auto approved	1							0	0
122	Irvine, CA	CA	SALYERSVILLE, KY	Bluffton, IN	LAB0891	Wound	10	0	2	3	auto approved	1							0	0
122	Irvine, CA	CA	,	Chattanooga, TN	LAB0892	Wound	10	1	1	0	auto-match	2	approved						1	1
122	Irvine, CA	CA	,	Wichita, KS	LAB0893	Urine	7	0	2	2	auto-match	2	pending	approved					1	1
122	Irvine, CA	CA	CANTON, OH	Canton, OH	LAB0894	Urine	7	0	3		New	5	pending	pending	approved				2	1
123	Dallas, TX	TX	CANAL WINCHESTER, OH	Reynoldsburg, OH	LAB0895	Urine	7	5	3	2	High confidence	3	pending	approved			2		2	1
122	Irvine, CA	CA	Whitehall, OH	Lewis Center, OH	LAB0896	Urine	7	1	2	2	High confidence	3	pending	approved					2	1
122	Irvine, CA	CA	Whitehall, OH	Lewis Center, OH	LAB0897	Urine	7	0	6	3	High confidence	3	pending	pending	approved				2	1
122	Irvine, CA	CA	TOMBALL, TX	Magnolia, TX	LAB0898	Respiratory	5	0	1		auto approved	1							0	0
122	Irvine, CA	CA	,	Chantilly, VA	LAB0899	Respiratory	5	0	1		auto approved	1							0	0
122	Irvine, CA	CA	FREDERICKSBURG, VA	Fredericksburg, VA	LAB0900	Respiratory	5	0	3		auto-match	2	approved						1	1
122	Irvine, CA	CA	SUGAR LAND, TX	Sugar Land, TX	LAB0901	Respiratory	5	1	3		High confidence	3	pending	approved					2	1
123	Dallas, TX	TX	,	Houston, TX	LAB0902	Urine	7	0	2	4	auto-match	2	approved						1	0
123	Dallas, TX	TX	JUPITER, FL	Maitland, FL	LAB0903	Urine	7	0	5	7	New	5	pending	approved					2	1
123	Dallas, TX	TX	HENDERSON, NV	Mountlake Terrace, WA	LAB0904	Urine	7	0	6	1	New	5	pending	approved					2	1
122	Irvine, CA	CA	,	Moberly, MO	LAB0905	Urine	7	0	2	3	auto approved	1							0	0
123	Dallas, TX	TX	,	Salyersville, KY	LAB0906	Urine	7	0	1		auto-match	2	pending	approved					1	1
122	Irvine, CA	CA	,	Kokomo, IN	LAB0907	Urine	7	0	5	4	High confidence	3	pending	approved					2	1
122	Irvine, CA	CA	,	Indianapolis, IN	LAB0908	Urine	7	0	1	2	auto-match	2	pending	approved					2	1
123	Dallas, TX	TX	,	Grapevine, TX	LAB0909	Urine	7	1	2	0	High confidence	3	pending	pending	approved				2	1
122	Irvine, CA	CA	SPARTANBURG, SC	Spartanburg, SC	LAB0910	Urine	7	0	6	9	High confidence	3	pending	pending	approved				2	1
122	Irvine, CA	CA	TIGARD, OR	97008, OR	LAB0911	Urine	7	0	1		auto approved	1							0	0
122	Irvine, CA	CA	KINGMAN, AZ	Kingman, AZ	LAB0912	Urine	7	0	2		auto-match	2	pending	approved					1	1
123	Dallas, TX	TX	MARINA DEL REY, CA	North Hollywood, CA	LAB0913	Urine	7	0	1	1	auto approved	1					0		0	0
122	Irvine, CA	CA	SALYERSVILLE, KY	The Colony, TX	LAB0914	Urine	7	0	3	4	High confidence	3	pending	approved					2	1
122	Irvine, CA	CA	Los Angeles, CA	Los Angeles, CA	LAB0915	Urine	7	0	8	3	High confidence	3	pending	pending	approved				2	1
122	Irvine, CA	CA	TOMBALL, TX	Conroe, TX	LAB0916	Urine	7	0	5	4	High confidence	3	pending	pending	approved				2	1
122	Irvine, CA	CA	MISSOURI CITY, TX	Missouri City, TX	LAB0917	Urine	7	0	5	5	High confidence	3	pending	pending	pending	approved			2	1
122	Irvine, CA	CA	,	Minerva, OH	LAB0918	Urine	7	1	1	2	High confidence	3	pending	approved					2	1
122	Irvine, CA	CA	,	Greenwood, IN	LAB0919	Urine	7	0	1	0	auto approved	1							0	0
123	Dallas, TX	TX	,	Brooksvile, FL	LAB0920	Urine	7	0	1	3	auto approved	1							0	0
123	Dallas, TX	TX	,	Houston, TX	LAB0921	Urine	7	2	1	2	High confidence	3	pending	approved					2	1
122	Irvine, CA	CA	,	Paris, TN	LAB0922	Urine	7	1	6	4	High confidence	3	pending	approved					2	1
123	Dallas, TX	TX	MARINA DEL REY, CA	North Hollywood, CA	LAB0923	Urine	7	0	2	3	auto approved	1					0		0	0
123	Dallas, TX	TX	MARINA DEL REY, CA	North Hollywood, CA	LAB0924	Urine	7	0	1	1	New	5	pending	approved			2		2	1
123	Dallas, TX	TX	MARINA DEL REY, CA	North Hollywood, CA	LAB0925	Urine	7	0	1	2	New	5	pending	pending	approved		2		2	1
123	Dallas, TX	TX	MARINA DEL REY, CA	North Hollywood, CA	LAB0926	Urine	7	0	1	1	auto approved	1					0		0	0
123	Dallas, TX	TX	MARINA DEL REY, CA	North Hollywood, CA	LAB0927	Urine	7	0	2	5	auto-match	2	approved				1		1	1
123	Dallas, TX	TX	MARINA DEL REY, CA	North Hollywood, CA	LAB0928	Urine	7	0	1	0	auto approved	1					0		0	0
123	Dallas, TX	TX	MARINA DEL REY, CA	North Hollywood, CA	LAB0929	Urine	7	0	1	0	auto approved	1					0		0	0
123	Dallas, TX	TX	MARINA DEL REY, CA	North Hollywood, CA	LAB0930	Urine	7		5	5	New	5	pending	approved			2		2	1
122	Irvine, CA	CA	,	The Colony, TX	LAB0931	Urine	7	0	3	2	auto approved	1							0	0
122	Irvine, CA	CA	,	,	LAB0932	Urine	7	0	2	3	auto-match	2	approved						1	1
122	Irvine, CA	CA	SILVER SPRINGS, FL	The Colony, TX	LAB0933	wound	10	0	2		auto approved	1							0	0
122	Irvine, CA	CA	,	The Colony, TX	LAB0934	wound	10	0	3		new	5	pending	approved					2	1
122	Irvine, CA	CA	,	The Colony, TX	LAB0935	wound	10	0	5	3	High confidence	3	pending	pending	approved				3	1
122	Irvine, CA	CA	,	Richmond, KY	LAB0936	wound	10	0	3	3	High confidence	3	pending	approved					2	1
122	Irvine, CA	CA	SALYERSVILLE, KY	Ocala, FL	LAB0937	Wound	10	0	6	4	new	5	pending	approved					2	1
123	Dallas, TX	TX	,	Hot Springs, AR	LAB0938	Wound	10	0	3	4	High confidence	3	QA	pending	approved				2	1
123	Dallas, TX	TX	,	Fountain Valley, CA	LAB0939	Wound	10	0	11	11	New	5	QA	NR	pending	approved			2	1
122	Irvine, CA	CA	,	Lakewood, WA	LAB0940	wound	10	0	5		new	5	pending	approved					2	1
123	Dallas, TX	TX	,	The Colony, TX	LAB0941	Wound	10	0	5	2	auto-match	2	pending	approved			1		1	1
122	Irvine, CA	CA	,	The Colony, TX	LAB0942	wound	10	0	2		new	5	pending	approved					2	1
123	Dallas, TX	TX	,	The Colony, TX	LAB0943	Wound	10	0	2	2	High confidence	3	pending	approved			2		2	1
125	North Little Rock, AR	AR	,	Columbus, MS	LAB0944	Urine	7	5	1	5	auto-match	2	pending	approved			2		2	1
125	North Little Rock, AR	AR	,	Columbus, MS	LAB0945	Urine	7	5	1	4	auto-match	2	approved				1		1	1
125	North Little Rock, AR	AR	,	Columbus, MS	LAB0946	Urine	7	5	1	5	auto-match	2	approved				1		1	1
154	Dickinson, TX	TX	DICKINSON, TX	Dickinson, TX	LAB0947	Urogenital	8	0	1	0	auto-match	2	approved						1	1
119	Orlando, FL	FL	,	,	LAB0948	Urine	7	1	1	4	High confidence	3	pending	approved					2	1
123	Dallas, TX	TX	HENDERSON, TN	Lake Havasu, AZ	LAB0949	Urine	7	0	4	2	auto-match	2	approved						1	1
123	Dallas, TX	TX	SOCIAL CIRCLE, GA	Tucson, AZ	LAB0950	Urine	7	0	5	4	auto-match	2	pending	approved					1	1
123	Dallas, TX	TX	SOCIAL CIRCLE, GA	Lake Havasu, AZ	LAB0951	Urine	7	0	1	0	auto approved	1							0	0
123	Dallas, TX	TX	HENDERSON, TN	Columbia, MD	LAB0952	Urine	7	2	6	4	High confidence	3	pending	approved					2	1
123	Dallas, TX	TX	SOCIAL CIRCLE, GA	Maitland, FL	LAB0953	Urine	7	0	2	1	auto-match	2	approved						1	1
100	New Albany, IN	IN	,	,	LAB0954	Wound	10	0	5	3	auto-match	2	approved						1	1
100	New Albany, IN	IN	,	Jacksonville, FL	LAB0955	Wound	10	0	6	5	High confidence	3	pending	QA	pending	pending	approved		2	1
103	Houston, TX	TX	,	,	LAB0956	Respiratory	5	0	1	0	auto approved	1					0		0	0
103	Houston, TX	TX	,	,	LAB0957	Respiratory	5	0	1	0	auto approved	1					0		0	0
103	Houston, TX	TX	,	,	LAB0958	Respiratory	5	0	1	0	auto approved	1					0		0	0
103	Houston, TX	TX	,	,	LAB0959	Respiratory	5	0	1	0	auto approved	1					0		0	0
103	Houston, TX	TX	,	,	LAB0960	Respiratory	5	0	2	0	auto-match	2	approved				1		1	1
103	Houston, TX	TX	,	,	LAB0961	Respiratory	5	0	0	1	Negative	4					0		0	0
103	Houston, TX	TX	,	,	LAB0962	Respiratory	5	0	2	0	auto approved	1					0		0	0
103	Houston, TX	TX	,	,	LAB0963	Respiratory	5	0	2	0	New	5	pending	approved			2		2	1
103	Houston, TX	TX	,	,	LAB0964	Urine	7	0	1	1	auto approved	1					0		0	0
103	Houston, TX	TX	,	,	LAB0965	Urine	7	0	0	0	Negative	4					0		0	0
103	Houston, TX	TX	,	,	LAB0966	Urine	7	0	2	2	High confidence	3	pending	approved			2		2	0
103	Houston, TX	TX	,	,	LAB0967	Urine	7	0	2	2	High confidence	3	pending	approved			2		2	0
103	Houston, TX	TX	,	,	LAB0968	Urine	7	0	1	0	auto approved	1					0		0	0
103	Houston, TX	TX	,	,	LAB0969	urine	7	0	8	3	new	5	pending	approved			2		2	0
111	Louisville, KY	KY	OVERLAND PARK, KS	North Charleston, SC	LAB0970	Urine	7	0	2	1	auto approved	1							0	0
111	Louisville, KY	KY	,	Walterboro, SC	LAB0971	Urine	7	0	3	3	High confidence	3	pending	approved					2	1
111	Louisville, KY	KY	,	,	LAB0972	Rectal	4	0	1		auto approved	1					0		0	0
111	Louisville, KY	KY	COLUMBUS, GA	Mount Pleasant, SC	LAB0973	Urine	7	0	3	3	auto-match	2	pending	pending	approved				1	1
111	Louisville, KY	KY	,	,	LAB0974	urine	7	0	3	5	High confidence	3	pending	approved					2	1
111	Louisville, KY	KY	,	Beavercreek, OH	LAB0975	Urine	7	0	3	3	auto-match	2	pending	approved					1	1
111	Louisville, KY	KY	,	Blue Springs, MO	LAB0976	Wound	10	1	4	3	High confidence	3	pending	pending	approved		2		2	1
111	Louisville, KY	KY	,	Blue Springs, MO	LAB0977	Wound	10	0	2	5	auto-match	2	approved				1		1	1
111	Louisville, KY	KY	,	Cincinnati, OH	LAB0978	Urine	7	1	2	4	High confidence	3	pending	approved					2	1
111	Louisville, KY	KY	BEAVERCREEK, OH	Hillsboro, OH	LAB0979	Urine	7	0	4	3	New	5	pending	QA	pending	pending	QA	pending	approved (2)	1
111	Louisville, KY	KY	GAHANNA, OH	Andover, KS	LAB0980	Urine	7	0	2	2	auto-match	2	approved						1	1
111	Louisville, KY	KY	,	Lee's Summit, MO	LAB0981	Wound	10	0	4	3	High confidence	3	pending	approved			2		2	1
111	Louisville, KY	KY	,	Hillsboro, OH	LAB0982	Urine	7	0	0	1	Negative	4							0	0
111	Louisville, KY	KY	,	Overland Park, KS	LAB0983	Urine	7	0	7	6	High confidence	3	pending	approved					2	1
111	Louisville, KY	KY	,	Augusta, GA	LAB0984	Urine	7	0	2	1	auto approved	1							0	0
111	Louisville, KY	KY	,	Overland Park, KS	LAB0985	Urine	7	0	3	2	auto approved	1							0	0
111	Louisville, KY	KY	,	Celina, OH	LAB0986	Urine	7	0	3	5	auto-match	2	approved						1	1
111	Louisville, KY	KY	,	Beavercreek, OH	LAB0987	Urine	7	1	2	3	High confidence	3	pending	QA	pending	approved			2	1
111	Louisville, KY	KY	COLUMBUS, GA	Beavercreek, OH	LAB0988	Urine	7	0	5	1	New	5	pending	QA	pending	pending	approved		2	1
111	Louisville, KY	KY	,	Westerville, OH	LAB0989	Urine	7	0	1	3	auto-match	2	approved						1	1
111	Louisville, KY	KY	,	Springfield, MO	LAB0990	Rectal	4	0	3		High confidence	3	pending	QA	pending	approved			2	1
146	Charleston, WV	WV	BECKLEY, WV	,	LAB0991	Respiratory	5	0	2	2	auto approved	1							0	0
146	Charleston, WV	WV	LOGAN, WV	,	LAB0992	Respiratory	5	0	1	0	auto approved	1							0	0
146	Charleston, WV	WV	,	,	LAB0993	Wound	10	0	2	4	auto-match	2	approved				1		1	1
140	Olive Branch, MS	MS	BRYANT, AR	Bryant, AR	LAB0994	nail	2	0	4	2	unclassified	6	new	QA	Pending	approved			2	1
140	Olive Branch, MS	MS	MONTGOMERY, AL	Maitland, FL	LAB0995	Urine	7	0	1	1	auto approved	1							0	0
140	Olive Branch, MS	MS	NASHVILLE, TN	Columbia, MD	LAB0996	Urine	7	0	2	0	auto approved	1							0	0
162	Durham, NC	NC	DU BOIS, PA	Dubois, PA	LAB0997	wound	10	0	4	2	High confidence	3	pending	pending			2		2	0
162	Durham, NC	NC	SAINT MARYS, PA	Dubois, PA	LAB0998	wound	10	0	1	0	auto approved	1					0		0	0
140	Olive Branch, MS	MS	Maitland, FL	Jackson, MS	LAB0999	Urine	7	0	1	0	auto approved	1							0	0
140	Olive Branch, MS	MS	JUPITER, FL	Memphis, TN	LAB1000	Urine	7	0	1	1	auto approved	1							0	0
140	Olive Branch, MS	MS	Maitland, FL	Grenada, MS	LAB1001	Urine	7	0	2	0	auto approved	1							0	0
140	Olive Branch, MS	MS	RICHMOND, TX	Grenada, MS	LAB1002	Urine	7	0	2	5	High confidence	3	pending	approved					2	1
140	Olive Branch, MS	MS	MISSOULA, MT	Kennesaw, GA	LAB1003	Urine	7	0	2	0	auto approved	1							0	0
140	Olive Branch, MS	MS	MAITLAND, FL	Social Circle, GA	LAB1004	Urine	7	0	2	3	auto approved	1							0	0
140	Olive Branch, MS	MS	Columbia, MY	Henderson, TN	LAB1005	Urine	7	0	1	1	auto approved	1							0	0
140	Olive Branch, MS	MS	JACKSON, MS	Henderson, TN	LAB1006	Urine	7	0	2	0	auto approved	1							0	0
140	Olive Branch, MS	MS	MEMPHIS, TN	Social Circle, GA	LAB1007	Urine	7	0	2	2	auto approved	1							0	0
118	Lewisville, TX	TX	,	,	LAB1008	Wound	10	0	0	1	Negative	4					0		0	0
118	Lewisville, TX	TX	PLANO, TX	,	LAB1009	Wound	10	0	2	0	auto approved	1					0		0	0
155	Santa Rosa Beach, FL	FL	,	Lewisburg, TN	LAB1010	Rectal	4	1	1	9	High confidence	3	pending	approved					2	1
152	Skokie, IL	IL	,	Westmont, IL	LAB1011	Urine	7	0	6	14	High confidence	3	pending	approved					2	1
119	Orlando, FL	FL	,	,	LAB1012	Vaginal	9	1	1		auto approved	1							0	0
119	Orlando, FL	FL	,	,	LAB1013	Urine	7	1	1	4	High confidence	3	pending	approved					2	1
119	Orlando, FL	FL	,	,	LAB1014	Throat	6	1	2	1	High confidence	3	pending	approved					2	1
119	Orlando, FL	FL	,	Maitland, FL	LAB1015	Urine	7	1	1	4	High confidence	3	pending	approved					2	1
119	Orlando, FL	FL	,	,	LAB1016	Throat	6	1	2	8	High confidence	3	pending	approved					2	1
119	Orlando, FL	FL	SEATTLE, WA	Orlando, FL	LAB1017	Throat	6	1	2	2	High confidence	3	pending	approved					1	1
119	Orlando, FL	FL	,	,	LAB1018	Throat	6	1	2	1	High confidence	3	pending	approved					2	1
119	Orlando, FL	FL	,	,	LAB1019	Urine	7	1	1	3	auto approved	1							0	0
119	Orlando, FL	FL	,	,	LAB1020	Throat	6	1	2	2	High confidence	3	pending	approved					2	1
119	Orlando, FL	FL	,	,	LAB1021	Urine	7	1	1	1	High confidence	3	pending	approved					1	1
119	Orlando, FL	FL	,	,	LAB1022	Urine	7	1	1	7	High confidence	3	pending	approved					2	1
119	Orlando, FL	FL	,	,	LAB1023	Throat	6	1	1	4	auto-match	2	approved						1	1
119	Orlando, FL	FL	,	,	LAB1024	Vaginal	9	1	1	2	auto approved	1							0	0
119	Orlando, FL	FL	,	,	LAB1025	Throat	6	1	2	2	High confidence	3	pending	approved					1	1
119	Orlando, FL	FL	,	,	LAB1026	Throat	6	1	1		auto approved	1							0	0
119	Orlando, FL	FL	,	Brooksvile, FL	LAB1027	Vaginal	9	1	1	4	High confidence	3	pending	approved					2	1
119	Orlando, FL	FL	,	,	LAB1028	Urine	7	1	1	3	High confidence	3	pending	approved					2	1
119	Orlando, FL	FL	,	,	LAB1029	Urine	7	1	1	6	High confidence	3	pending	approved					2	1
119	Orlando, FL	FL	,	,	LAB1030	Vaginal	9	1	2	2	auto-match	2	approved						1	1
119	Orlando, FL	FL	,	,	LAB1031	Urine	7	1	4	5	High confidence	3	pending	approved					2	1
119	Orlando, FL	FL	,	,	LAB1032	Urine	7	1	1	4	High confidence	3	pending	approved					2	1
119	Orlando, FL	FL	,	,	LAB1033	Throat	6	1	1		auto-match	2	approved				1		1	0
119	Orlando, FL	FL	,	,	LAB1034	Throat	6	1	1		auto-match	2	approved				1		1	0
119	Orlando, FL	FL	,	Orlando, FL	LAB1035	Rectal	4	1	1		auto approved	1							0	0
119	Orlando, FL	FL	,	,	LAB1036	Oral	3	1	1	4	auto approved	1							0	0
119	Orlando, FL	FL	,	,	LAB1037	Urine	7	1	1	1	auto-match	2	pending	approved					1	1
119	Orlando, FL	FL	,	,	LAB1038	Oral	3	1	1	4	auto-match	2	approved						1	1
119	Orlando, FL	FL	,	Orlando, FL	LAB1039	Rectal	4	1	1		auto approved	1							0	0
119	Orlando, FL	FL	,	Seattle, WA	LAB1040	Vaginal	9	1	3	3	High confidence	3	pending	approved					1	1
119	Orlando, FL	FL	BROOKSVILLE, FL	Brooksville, FL	LAB1041	Rectal	4	1	1		auto-match	2	pending	pending	pending	pending	approved		1	1
119	Orlando, FL	FL	,	Orlando, FL	LAB1042	Rectal	4	1	1		auto-match	2	approved						1	1
152	Skokie, IL	IL	,	Hardwood Heights, IL	LAB1043	Urine	7	0	1	0	auto approved	1							0	0
152	Skokie, IL	IL	,	Hardwood Heights, IL	LAB1044	Urine	7	0	4	7	High confidence	3	pending	pending	approved				2	1
152	Skokie, IL	IL	,	Hardwood Heights, IL	LAB1045	Urine	7	0	3	5	High confidence	3	pending	approved					2	1
142	Cleveland, OH	OH	Brentwood, TN	Brentwood, TN	LAB1046	Urine	7	0	1	1	auto approved	1							0	0
164	Woodlands, TX	TX	,	Beaumont, TX	LAB1047	Rectal	4	0	1	2	auto approved	1					0		0	0
164	Woodlands, TX	TX	,	Tomball, TX	LAB1048	Rectal	4	0	1	2	auto approved	1					0		0	0
164	Woodlands, TX	TX	,	Webster, TX	LAB1049	Rectal	4	0	1	7	auto approved	1					0		0	0
164	Woodlands, TX	TX	,	Houston, TX	LAB1050	Rectal	4	0	1	3	auto approved	1					0		0	0
164	Woodlands, TX	TX	,	San Antonio, TX	LAB1051	Rectal	4	0	1	2	auto approved	1					0		0	0
164	Woodlands, TX	TX	,	Beaumont, TX	LAB1052	Rectal	4	0	2	2	High confidence	3	pending	approved			2		2	1
164	Woodlands, TX	TX	,	Beaumont, TX	LAB1053	Rectal	4	0	1	2	auto approved	1					0		0	0
164	Woodlands, TX	TX	,	Sugarland, TX	LAB1054	Rectal	4	0	1	4	auto-match	2	approved				1		1	1
164	Woodlands, TX	TX	,	Sugarland, TX	LAB1055	Rectal	4	0	1	2	auto approved	1					0		0	0
164	Woodlands, TX	TX	,	Irving, TX	LAB1056	Rectal	4	0	1	4	auto approved	1					0		0	0
164	Woodlands, TX	TX	,	Clute, TX	LAB1057	Urine	7	0	1	2	auto-match	2	approved				1		1	1
164	Woodlands, TX	TX	,	Snyder, TX	LAB1058	Urine	7	0	1	2	auto approved	1					0		0	0
164	Woodlands, TX	TX	,	Conroe, TX	LAB1059	Urine	7	0	1	2	auto approved	1					0		0	0
164	Woodlands, TX	TX	,	Lubbock, TX	LAB1060	Urine	7	0	1	1	auto approved	1					0		0	0
164	Woodlands, TX	TX	,	Lubbock, TX	LAB1061	Urine	7	0	1	0	auto approved	1					0		0	0
164	Woodlands, TX	TX	,	Shepherd, TX	LAB1062	Urine	7	0	3	2	auto approved	1					0		0	0
164	Woodlands, TX	TX	,	Houston, TX	LAB1063	Urine	7	0	1	2	auto approved	1					0		0	0
164	Woodlands, TX	TX	,	Waco, TX	LAB1064	Wound	10	0	1	1	auto approved	1					0		0	0
162	Durham, NC	NC	CONOVER, NC	Conover, NC	LAB1065	Respiratory	5	0	4	0	New	5	pending	approved			2		2	0
162	Durham, NC	NC	HENDERSONVILLE, NC	Conover, NC	LAB1066	Rectal	4	0	2	4	High confidence	3	pending	pending			2		2	0
162	Durham, NC	NC	LOS ANGELES, CA	,	LAB1067	Urine	7	0	1	5	auto approved	1					0		0	0
159	Oklahoma City, OK	OK	,	Burleson, TX	LAB1068	Urine	7	0	2	8	High confidence	3	pending	approved					2	1
159	Oklahoma City, OK	OK	,	Oklahoma City, OK	LAB1069	Urine	7	0	3	12	High confidence	3	pending	approved					2	1
159	Oklahoma City, OK	OK	,	Bartlesville, OK	LAB1070	Urine	7	0	0		Negative	4					0		0	0
159	Oklahoma City, OK	OK			LAB1071	Urine	7	0	1	7	auto approved	1							0	0
159	Oklahoma City, OK	OK	,	Burleson, TX	LAB1072	Urine	7	0	1	1	auto approved	1							0	0
159	Oklahoma City, OK	OK	,	Oklahoma City, OK	LAB1073	Urine	7	0	2	2	auto-match	2	pending	approved					1	1
159	Oklahoma City, OK	OK	,	Burleson, TX	LAB1074	Urine	7	0	0		Negative	4					0		0	0
159	Oklahoma City, OK	OK	,	Durant, OK	LAB1075	Urine	7	0	0		Negative	4					0		0	0
162	Durham, NC	NC	TARZANA, CA	,	LAB1076	Vaginal	9	0	1	3	New	5	pending	approved			2		2	1
162	Durham, NC	NC	PORTER RANCH, CA	,	LAB1077	Urine	7	0	2	0	auto approved	1					0		0	0
162	Durham, NC	NC	PORTER RANCH, CA	,	LAB1078	Urine	7	0	1	1	auto approved	1					0		0	0
162	Durham, NC	NC	TARZANA, CA	,	LAB1079	Vaginal	9	0	6	4	High confidence	3	pending	approved			2		2	1
162	Durham, NC	NC	CINCINNATI, OH	Bloomfield Township, MI	LAB1080	Urine	7	0	2	3	High confidence	3	pending	approved			2		2	1
162	Durham, NC	NC	ANN ARBOR, MI	Novi, MI	LAB1081	Urine	7	0	1	4	auto approved	1					0		0	0
162	Durham, NC	NC	ROCHESTER HILLS, MI	Canton, MI	LAB1082	Urine	7	0	5	6	High confidence	3	pending	approved			2		2	1
162	Durham, NC	NC	WEST COLUMBIA, SC	West Columbia, SC	LAB1083	Urine	7	0	2	3	High confidence	3	pending	pending	approved		2		2	1
162	Durham, NC	NC	DETROIT, MI	Warren, MI	LAB1084	Urine	7	0	3	4	High confidence	3	pending	approved			2		2	0
162	Durham, NC	NC	ORLANDO, FL	Dearborn Heights, MI	LAB1085	Urine	7	0	2	5	High confidence	3	pending	approved			2		2	1
162	Durham, NC	NC	SOUTHFIELD, MI	Detroit, MI	LAB1086	Urine	7	0	3	4	auto approved	1					0		0	0
162	Durham, NC	NC	SOUTHFIELD, MI	Detroit, MI	LAB1087	Urine	7	2	6	6	High confidence	3	pending	approved			2		2	1
162	Durham, NC	NC	SOUTHFIELD, MI	St. Clair Shores, MI	LAB1088	Urine	7	9	3	4	unclassified	6	auto-match	Pending	Pending	approved	2		2	1
162	Durham, NC	NC	TROY, MI	Redford, MI	LAB1089	Urine	7	0	1	3	auto-match	2	approved				1		1	1
162	Durham, NC	NC	TROY, MI	Redford, MI	LAB1090	Urine	7	0	5	4	High confidence	3	pending	approved			2		2	1
162	Durham, NC	NC	DETROIT, MI	Dearborn Heights, MI	LAB1091	Urine	7	0	1	2	auto approved	1					0		0	0
162	Durham, NC	NC	DETROIT, MI	Dearborn Heights, MI	LAB1092	Urine	7	0	1	0	auto approved	1					0		0	0
162	Durham, NC	NC	TROY, MI	Bingham Farms, MI	LAB1093	Urine	7	0	2	2	auto approved	1					0		0	0
162	Durham, NC	NC	CLINTON TWP, MI	,	LAB1094	Urine	7	0	2	1	auto-match	2	approved				1		1	1
162	Durham, NC	NC	TROY, MI	Harper Woods, MI	LAB1095	Urine	7	0	5	2	High confidence	3	pending	approved			2		2	1
162	Durham, NC	NC	HOWELL, MI	Meridian Charter Township, MI	LAB1096	Urine	7	0	1	1	auto approved	1					0		0	0
162	Durham, NC	NC	ORLANDO, FL	Taylor, MI	LAB1097	Urine	7	0	1	1	auto-match	2	pending	approved			1		1	1
162	Durham, NC	NC	SHELBY TOWNSHIP, MI	Bloomfield Hills, MI	LAB1098	Urine	7	0	1	3	auto approved	1					0		0	0
162	Durham, NC	NC	DETROIT, MI	Detroit, MI	LAB1099	Urine	7	0	3	5	High confidence	3	pending	pending	approved		2		2	1
162	Durham, NC	NC	ROYAL OAK, MI	Grand Blanc Township, MI	LAB1100	Urine	7	0	2	1	auto-match	2	approved				1		1	1
162	Durham, NC	NC	VASSAR, MI	Bay City, MI	LAB1101	Urine	7	0	4	4	High confidence	3	pending	approved			2		2	1
162	Durham, NC	NC	ROYAL OAK, MI	Troy, MI	LAB1102	Urine	7	1	3	4	High confidence	3	pending	pending	approved		2		2	0
162	Durham, NC	NC	STERLING HEIGHTS, MI	Shelby Township, MI	LAB1103	Urine	7	0	1	2	auto approved	1					0		0	0
162	Durham, NC	NC	DETROIT, MI	Detroit, MI	LAB1104	Urine	7	0	2	0	auto-match	2	pending	approved			1		1	0
162	Durham, NC	NC	MOORESVILLE, NC	Cornelius, NC	LAB1105	Epidermal	1	0	1	0	unclassified	6	auto approved				0		0	0
162	Durham, NC	NC	HIGH POINT, NC	High Point, NC	LAB1106	Respiratory	5	0	2	4	New	5	Pending	Approved			2		2	0
162	Durham, NC	NC	AIKEN, SC	Aiken, SC	LAB1107	Wound	10	0	2	1	High confidence	3	QA	pending	approved				3	1
162	Durham, NC	NC	MORRISVILLE, NC	Morganton, NC	LAB1108	Epidermal	1	0	2	0	unclassified	6	auto-match	pending	Pending	Approved	1		1	0
162	Durham, NC	NC	METAIRIE, LA	Metairie, LA	LAB1109	Wound	10	0	1	0	auto approved	1							0	0
157	Pittsburgh, PA	PA	WARRENSVILLE HEIGHTS, OH	,	LAB1110	Urine	7	0	1	2	auto approved	1							0	0
157	Pittsburgh, PA	PA	Columbus, OH	,	LAB1111	Urine	7	0	2	1	auto approved	1							0	0
134	Chantilly, VA	VA	,	The Colony, TX	LAB1112	Urine	7	0	1	3	auto-match	2	approved				1		1	1
134	Chantilly, VA	VA	,	Louisville, KY	LAB1113	Urine	7	0	1	7	auto approved	1					0		0	0
134	Chantilly, VA	VA	,	Louisville, KY	LAB1114	Urine	7	0	2	3	auto approved	1					0		0	0
134	Chantilly, VA	VA	,	Louisville, KY	LAB1115	Urine	7	0	4	4	High confidence	3	pending	approved			2		2	1
134	Chantilly, VA	VA	,	Louisville, KY	LAB1116	Urine	7	0	4	3	High confidence	3	pending				2		2	1
134	Chantilly, VA	VA	,	Louisville, KY	LAB1117	Urine	7	0	1	4	auto approved	1		approved			0		0	0
134	Chantilly, VA	VA	,	Murray, KY	LAB1118	Urine	7	0	2	2	High confidence	3	pending	approved			2		2	1
134	Chantilly, VA	VA	,	The Colony, TX	LAB1119	Urine	7	0	2	3	auto-match	2	approved				1		1	1
134	Chantilly, VA	VA	,	Lebanon, KY	LAB1120	Urine	7	0	1	2	auto-match	2	approved				1		1	1
134	Chantilly, VA	VA	,	Murray, KY	LAB1121	Urine	7	0	2	3	auto approved	1					0		0	0
134	Chantilly, VA	VA	,	Murray, KY	LAB1122	Urine	7	0	2	1	auto approved	1					0		0	0
134	Chantilly, VA	VA	,	Murray, KY	LAB1123	Urine	7	0	5	4	auto-match	2	approved				1		1	1
134	Chantilly, VA	VA	,	The Colony, TX	LAB1124	Urine	7	0	2	3	auto-match	2	approved				1		1	1
134	Chantilly, VA	VA	,	The Colony, TX	LAB1125	Urine	7	0	1	3	auto approved	1					0		0	0
134	Chantilly, VA	VA	,	Murray, KY	LAB1126	Urine	7	0	2	1	auto approved	1					0		0	0
134	Chantilly, VA	VA	,	The Colony, TX	LAB1127	Urine	7	0	3	4	High confidence	3	pending	approved			2		2	1
134	Chantilly, VA	VA	,	Murray, KY	LAB1128	Urine	7	0	2	4	auto-match	2	pending	pending	approved		1		1	1
134	Chantilly, VA	VA	,	The Colony, TX	LAB1129	Urine	7	0	4	3	auto approved	1					0		0	0
134	Chantilly, VA	VA	,	Murray, KY	LAB1130	Urine	7	0	1	0	auto approved	1					0		0	0
134	Chantilly, VA	VA	,	The Colony, TX	LAB1131	Urine	7	0	6	4	auto approved	1					0		0	0
134	Chantilly, VA	VA	,	The Colony, TX	LAB1132	Urine	7	0	1	1	auto-match	2	approved				1		1	1
134	Chantilly, VA	VA	,	Fairfax, VA	LAB1133	Urine	7	0	3	6	New	5	pending	approved			2		2	1
134	Chantilly, VA	VA	,	Cleburne, TX	LAB1134	Urine	7	0	2	0	auto approved	1					0		0	0
134	Chantilly, VA	VA	,	Cleburne, TX	LAB1135	Urine	7	0	2	3	auto approved	1					0		0	0
134	Chantilly, VA	VA	,	The Colony, TX	LAB1136	Urine	7	0	2	2	High confidence	3	pending	approved			2		2	1
134	Chantilly, VA	VA	RICHMOND, TX	Birmingham, AL	LAB1137	Urine	7	0	4	4	auto-match	2	approved				1		1	1
134	Chantilly, VA	VA	,	Fort Worth, TX	LAB1138	Urine	7	0	5	3	High confidence	3	pending	approved			2		2	1
134	Chantilly, VA	VA	,	Clarksville, TX	LAB1139	Urine	7	0	3	2	auto approved	1					0		0	0
134	Chantilly, VA	VA	,	Clarksville, TX	LAB1140	Urine	7	0	1	0	auto approved	1					0		0	0
134	Chantilly, VA	VA	,	Clarksville, TX	LAB1141	Urine	7	0	1	2	auto approved	1					0		0	0
134	Chantilly, VA	VA	,	Paris, TX	LAB1142	Urine	7	0	1	3	auto-match	2	approved				1		1	1
134	Chantilly, VA	VA	,	Clarksville, TX	LAB1143	Urine	7	0	2	2	auto approved	1					0		0	0
134	Chantilly, VA	VA	,	Birmingham, AL	LAB1144	Urine	7	0	1	3	auto-match	2	approved				1		1	0
134	Chantilly, VA	VA	,	Birmingham, AL	LAB1145	urine	7	0	1	0	auto approved	1					0		0	0
134	Chantilly, VA	VA	,	Paris, TX	LAB1146	Urine	7	0	4	3	auto approved	1					0		0	0
134	Chantilly, VA	VA	,	Little Rock, AR	LAB1147	Urine	7	0	2	2	auto approved	1					0		0	0
134	Chantilly, VA	VA	,	The Colony, TX	LAB1148	Urine	7	0	2	3	High confidence	3	pending	approved			2		2	1
134	Chantilly, VA	VA	,	Birmingham, AL	LAB1149	Urine	7	0	1	3	auto-match	2	approved				1		1	1
134	Chantilly, VA	VA	,	Fairfax, VA	LAB1150	Urine	7	0	4	3	High confidence	3	pending	approved			2		2	1
134	Chantilly, VA	VA	,	Birmingham, AL	LAB1151	Urine	7	0	1	1	auto approved	1					0		0	0
134	Chantilly, VA	VA	,	Birmingham, AL	LAB1152	Urine	7	0	3	2	auto approved	1					0		0	0
134	Chantilly, VA	VA	,	Louisville, KY	LAB1153	Urine	7	0	4	4	High confidence	3	pending	approved			2		2	1
134	Chantilly, VA	VA	,	Birmingham, AL	LAB1154	Urine	7	0	0	2	Negative	4					0		0	0
134	Chantilly, VA	VA	,	Birmingham, AL	LAB1155	Urine	7	0	3	3	new	5	pending	pending	approved		2		2	0
134	Chantilly, VA	VA	,	Birmingham, AL	LAB1156	Urine	7	0	1	4	auto-match	2	approved				1		1	1
134	Chantilly, VA	VA	,	Birmingham, AL	LAB1157	Urine	7	0	2	2	auto-match	2	approved				1		1	0
134	Chantilly, VA	VA	,	Birmingham, AL	LAB1158	Urine	7	0	2	3	auto-match	2	approved				1		1	1
134	Chantilly, VA	VA	,	Birmingham, AL	LAB1159	Urine	7	0	1	2	auto-match	2	approved				1		1	0
134	Chantilly, VA	VA	,	Birmingham, AL	LAB1160	Urine	7	0	1	0	auto approved	1					0		0	0
134	Chantilly, VA	VA	,	Louisville, KY	LAB1161	Urine	7	0	1	2	auto-match	2	approved				1		1	1
134	Chantilly, VA	VA	,	Birmingham, AL	LAB1162	Urine	7	0	0	2	Negative	4					0		0	0
134	Chantilly, VA	VA	,	Birmingham, AL	LAB1163	Urine	7	0	0	2	Negative	4					0		0	0
134	Chantilly, VA	VA	,	Birmingham, AL	LAB1164	Urine	7	0	2	2	auto-match	2	approved				1		1	1
134	Chantilly, VA	VA	,	Birmingham, AL	LAB1165	Urine	7	0	2	1	auto approved	1							0	0
134	Chantilly, VA	VA	,	Birmingham, AL	LAB1166	Urine	7	0	2	2	auto approved	1					0		0	0
134	Chantilly, VA	VA	,	Birmingham, AL	LAB1167	Urine	7	0	1	1	auto approved	1					0		0	0
134	Chantilly, VA	VA	,	Birmingham, AL	LAB1168	Urine	7	0	1	3	auto-match	2	approved				1		1	1
134	Chantilly, VA	VA	,	Fort Worth, TX	LAB1169	Urine	7	0	3	4	High confidence	3	pending	pending	pending	approved	2		2	1
134	Chantilly, VA	VA	,	The Colony, TX	LAB1170	Urine	7	0	1	4	auto approved	1					0		0	0
134	Chantilly, VA	VA	,	Birmingham, AL	LAB1171	Urine	7	0	1	1	auto approved	1					0		0	0
134	Chantilly, VA	VA	,	Dubuque, IA	LAB1172	Urine	7		4	0	auto-match	2	pending	approved			1		1	1
134	Chantilly, VA	VA	,	Birmingham, AL	LAB1173	Urine	7	0	1	3	auto-match	2	approved				1		1	1
134	Chantilly, VA	VA	,	The Colony, TX	LAB1174	Urine	7	0	1	1	auto approved	1					0		0	0
134	Chantilly, VA	VA	,	Birmingham, AL	LAB1175	Urine	7	0	1	2	auto-match	2	approved				1		1	1
134	Chantilly, VA	VA	,	Birmingham, AL	LAB1176	Urine	7	0	1	2	auto approved	1					0		0	0
134	Chantilly, VA	VA	,	Birmingham, AL	LAB1177	Urine	7	0	2	3	auto-match	2	approved				1		1	1
134	Chantilly, VA	VA	,	The Colony, TX	LAB1178	Urine	7	0	2	1	auto approved	1					0		0	0
134	Chantilly, VA	VA	,	The Colony, TX	LAB1179	Urine	7	0	2	5	High confidence	3	pending	approved			2		2	1
134	Chantilly, VA	VA	,	Birmingham, AL	LAB1180	Urine	7	0	5	6	High confidence	3	pending	approved			2		2	1
134	Chantilly, VA	VA	,	Birmingham, AL	LAB1181	Urine	7	0	1	1	auto approved	1					0		0	0
134	Chantilly, VA	VA	,	Birmingham, AL	LAB1182	Urine	7	0	1	1	auto approved	1					0		0	0
134	Chantilly, VA	VA	,	Birmingham, AL	LAB1183	Urine	7	0	2	4	auto-match	2	approved				1		1	1
134	Chantilly, VA	VA	,	Birmingham, AL	LAB1184	Urine	7	0	2	2	auto-match	2	approved				1		1	0
134	Chantilly, VA	VA	,	Louisville, KY	LAB1185	Urine	7	0	4	4	High confidence	3	pending	approved			2		2	1
134	Chantilly, VA	VA	,	Louisville, KY	LAB1186	Urine	7	0	1	0	auto approved	1							0	0
155	Santa Rosa Beach, FL	FL	DALLAS, TX	Prosper, TX	LAB1187	Nail	2	1	2	4	High confidence	3	pending	pending	approved				2	1
155	Santa Rosa Beach, FL	FL	COLLEGE PARK, GA	Morrow, GA	LAB1188	Oral	3	1	0		Negative	4					0		0	0
155	Santa Rosa Beach, FL	FL	COLLEGE PARK, GA	Morrow, GA	LAB1189	Oral	3	1	0		Negative	4					0		0	0
155	Santa Rosa Beach, FL	FL	COLLEGE PARK, GA	Morrow, GA	LAB1190	Oral	3	1	1		High confidence	3	pending	approved			2		2	1
155	Santa Rosa Beach, FL	FL	COLLEGE PARK, GA	Morrow, GA	LAB1191	Oral	3	1	0		Negative	4					0		0	0
155	Santa Rosa Beach, FL	FL	COLLEGE PARK, GA	Morrow, GA	LAB1192	Oral	3	1	0		Negative	4					0		0	0
155	Santa Rosa Beach, FL	FL	COLLEGE PARK, GA	Morrow, GA	LAB1193	Oral	3	1	1		High confidence	3	pending	approved			2		2	1
155	Santa Rosa Beach, FL	FL	BROWNSVILLE, TX	Brownsville, TX	LAB1194	Oral	3	1	0		Negative	4					0		0	0
157	Pittsburgh, PA	PA	,	,	LAB1195	Urine	7	0	1	3	auto approved	1							0	0
157	Pittsburgh, PA	PA	,	,	LAB1196	Urine	7	0	2	1	auto-match	2	pending	approved					1	1
157	Pittsburgh, PA	PA	,	,	LAB1197	Urine	7	0	2	1	auto approved	1							0	0
143	Draper, UT	UT	,	Layton, UT	LAB1198	Urine	7	0	0	0	Negative	4							0	0
143	Draper, UT	UT	,	Murray, UT	LAB1199	Urine	7	0	1	1	auto approved	1							0	0
143	Draper, UT	UT	,	American Fork, UT	LAB1200	Urine	7	0	1	1	auto approved	1							0	0
143	Draper, UT	UT	,	Murray, UT	LAB1201	Urine	7	0	0	0	Negative	4							0	0
143	Draper, UT	UT	,	San Antonio, TX	LAB1202	Urine	7	0	2	1	auto approved	1							0	0
143	Draper, UT	UT	,	Collierville, TN	LAB1203	Urine	7	0	3	1	New	5	pending	approved					2	1
143	Draper, UT	UT	,	Collierville, TN	LAB1204	Urine	7	0	1	2	auto approved	1							0	0
143	Draper, UT	UT	,	Shavano Park, TX	LAB1205	Urine	7	0	2	3	High confidence	3	pending	approved					2	1
143	Draper, UT	UT	,	Shavano Park, TX	LAB1206	Urine	7	0	0	1	Negative	4							0	0
143	Draper, UT	UT	,	Hollywood Park, TX	LAB1207	Urine	7	0	0	1	Negative	4							0	0
143	Draper, UT	UT	,	,	LAB1208	Urine	7	0	1	3	auto approved	1							0	0
143	Draper, UT	UT	,	,	LAB1209	Urine	7	0	1	1	auto approved	1							0	0
143	Draper, UT	UT	,	Murray, UT	LAB1210	Urine	7	0	0	0	Negative	4							0	0
143	Draper, UT	UT	,	Murray, UT	LAB1211	Urine	7	0	0	0	Negative	4							0	0
143	Draper, UT	UT	,	Murray, UT	LAB1212	Urine	7	0	2	0	auto approved	1							0	0
143	Draper, UT	UT	,	American Fork, UT	LAB1213	Urine	7	0	2	3	auto approved	1							0	0
143	Draper, UT	UT	,	Murray, UT	LAB1214	Urine	7	0	0	0	Negative	4							0	0
143	Draper, UT	UT	,	West Jordan, UT	LAB1215	Urine	7	0	0	0	Negative	4							0	0
143	Draper, UT	UT	,	Washington Terrace, UT	LAB1216	Urine	7	0	2	1	auto approved	1							0	0
143	Draper, UT	UT	SAN ANTONIO, TX	Kaysville, UT	LAB1217	Urine	7	0	1	0	auto approved	1							0	0
143	Draper, UT	UT	,	Murray, UT	LAB1218	Urine	7	0	2	2	New	5	pending	approved					2	1
143	Draper, UT	UT	SAN ANTONIO, TX	Tooele, UT	LAB1219	Urine	7	0	0	0	Negative	4							0	0
143	Draper, UT	UT	SAN ANTONIO, TX	Murray, UT	LAB1220	Urine	7	0	0	0	Negative	4							0	0
143	Draper, UT	UT	,	Farmington, UT	LAB1221	Urine	7	0	1	1	auto approved	1							0	0
143	Draper, UT	UT	,	Farmington, UT	LAB1222	Urine	7	0	1	0	auto approved	1							0	0
143	Draper, UT	UT	,	Orem, UT	LAB1223	Urine	7	0	1	2	auto approved	1							0	0
143	Draper, UT	UT	,	,	LAB1224	Urine	7	0	2	2	auto approved	1							0	0
143	Draper, UT	UT	,	Draper, UT	LAB1225	Urine	7	0	2	2	auto-match	2	pending	approved					1	1
143	Draper, UT	UT	,	Farmington, UT	LAB1226	Urine	7	0	0	0	Negative	4							0	0
143	Draper, UT	UT	,	Tooele, UT	LAB1227	Urine	7	0	1	1	auto-match	2	approved						1	1
143	Draper, UT	UT	,	Shavano Park, TX	LAB1228	Urine	7	0	0	0	Negative	4							0	0
145	Olyphant, PA	PA	SAINT LOUIS, MO	,	LAB1229	Urine	7	0	4	1	High confidence	3	pending	approved					2	1
145	Olyphant, PA	PA	SAINT LOUIS, MO	,	LAB1230	Urine	7	0	5	1	High confidence	3	pending	pending	approved				2	1
145	Olyphant, PA	PA	SAINT LOUIS, MO	,	LAB1231	Urine	7	1	4	5	High confidence	3	pending	approved					2	1
145	Olyphant, PA	PA	TOMBALL, TX	Fredericksburg, VA	LAB1232	Urine	7	0	3	12	auto-match	2	approved						1	1
145	Olyphant, PA	PA	SAINT LOUIS, MO	,	LAB1233	Urine	7	0	5	14	High confidence	3	pending	approved					2	1
145	Olyphant, PA	PA	SAINT LOUIS, MO	,	LAB1234	Urine	7	1	5	8	new	5	pending	approved					2	1
145	Olyphant, PA	PA	SAINT LOUIS, MO	,	LAB1235	Urine	7	0	7	16	auto-match	2	approved						1	1
145	Olyphant, PA	PA	SAINT LOUIS, MO	,	LAB1236	Urine	7	0	2	7	auto approved	1							0	0
145	Olyphant, PA	PA	SAINT LOUIS, MO	,	LAB1237	Urine	7	0	5	10	High confidence	3	pending	pending	approved				2	1
145	Olyphant, PA	PA	SAINT LOUIS, MO	,	LAB1238	Urine	7	0	7	15	New	5	pending	approved					2	1
145	Olyphant, PA	PA	SAINT LOUIS, MO	,	LAB1239	Urine	7	0	3	7	High confidence	3	pending	approved					2	1
145	Olyphant, PA	PA	COLUMBIA, MO	,	LAB1240	Urine	7	2	3	6	High confidence	3	pending	approved					2	1
145	Olyphant, PA	PA	,	Conroe, TX	LAB1241	Urine	7	0	4	10	auto approved	1							0	0
145	Olyphant, PA	PA	SAINT LOUIS, MO	,	LAB1242	Urine	7	0	6	10	new	5	pending	approved					2	1
119	Orlando, FL	FL	,	,	LAB1243	Throat	6	1	2	5	High confidence	3	pending	approved					2	1
146	Charleston, WV	WV	BURLINGTON, NC	Burlington, NC	LAB1244	Nail	2	0	1		auto-match	2	approved				1		1	1
146	Charleston, WV	WV	RURAL RETREAT, VA	,	LAB1245	Urine	7	0	2	3	auto-match	2	approved						1	1
155	Santa Rosa Beach, FL	FL	COLLEGE PARK, GA	Morrow, GA	LAB1246	Respiratory	5	1	0		Negative	4							0	0
155	Santa Rosa Beach, FL	FL	COLLEGE PARK, GA	Morrow, GA	LAB1247	Respiratory	5	0	0		Negative	4							0	0
155	Santa Rosa Beach, FL	FL	COLLEGE PARK, GA	Morrow, GA	LAB1248	Respiratory	5	0	1	0	auto approved	1							0	0
155	Santa Rosa Beach, FL	FL	COLLEGE PARK, GA	Morrow, GA	LAB1249	Respiratory	5	1	1	5	auto approved	1							0	0
155	Santa Rosa Beach, FL	FL	COLLEGE PARK, GA	Morrow, GA	LAB1250	Respiratory	5	0	0		Negative	4							0	0
155	Santa Rosa Beach, FL	FL	BROWNSVILLE, TX	Brownsville, TX	LAB1251	Respiratory	5	1	1	2	High confidence	3	pending	approved			2		2	1
155	Santa Rosa Beach, FL	FL	COLLEGE PARK, GA	Atlanta, GA	LAB1252	Respiratory	5	0	0		Negative	4							0	0
155	Santa Rosa Beach, FL	FL	BOERNE, TX	San Antonio, TX	LAB1253	Respiratory	5	1	0		Negative	4					0		0	0
155	Santa Rosa Beach, FL	FL	PORT ARTHUR, TX	Port Arthur, TX	LAB1254	Respiratory	5	1	1	2	High confidence	3	pending	approved					2	1
155	Santa Rosa Beach, FL	FL	COLLEGE PARK, GA	Morrow, GA	LAB1255	Respiratory	5		1		auto approved	1							0	0
155	Santa Rosa Beach, FL	FL	BROWNSVILLE, TX	Brownsville, TX	LAB1256	Respiratory	5	1	0		Negative	4					0		0	0
155	Santa Rosa Beach, FL	FL	BROWNSVILLE, TX	Brownsville, TX	LAB1257	Respiratory	5	1	2	1	High confidence	3	pending	pending	pending	approved			3	1
155	Santa Rosa Beach, FL	FL	HARLINGEN, TX	Brownsville, TX	LAB1258	Respiratory	5	1	0		Negative	4							0	0
155	Santa Rosa Beach, FL	FL	HARLINGEN, TX	Brownsville, TX	LAB1259	Respiratory	5	1	2	3	High confidence	3	pending	pending	pending	pending	approved		3	1
155	Santa Rosa Beach, FL	FL	SAN ANTONIO, TX	San Antonio, TX	LAB1260	Respiratory	5	1	0		Negative	4							0	0
155	Santa Rosa Beach, FL	FL	HARLINGEN, TX	Brownsville, TX	LAB1261	Respiratory	5	1	1		auto approved	1							0	0
155	Santa Rosa Beach, FL	FL	HARLINGEN, TX	Brownsville, TX	LAB1262	Respiratory	5	1	2	3	High confidence	3	pending	pending	pending	pending	pending	approved	3	1
155	Santa Rosa Beach, FL	FL	HARLINGEN, TX	Brownsville, TX	LAB1263	Respiratory	5	1	1		auto approved	1							0	0
155	Santa Rosa Beach, FL	FL	HARLINGEN, TX	Brownsville, TX	LAB1264	Respiratory	5	1	1		auto approved	1							0	0
155	Santa Rosa Beach, FL	FL	HARLINGEN, TX	Brownsville, TX	LAB1265	Respiratory	5	1	3	1	auto-match	2	pending	approved					2	1
155	Santa Rosa Beach, FL	FL	BROWNSVILLE, TX	Brownsville, TX	LAB1266	Respiratory	5	1	1	7	High confidence	3	pending	pending	approved		2		2	1
155	Santa Rosa Beach, FL	FL	BROWNSVILLE, TX	Brownsville, TX	LAB1267	Respiratory	5	1	1		auto approved	1					0		0	0
155	Santa Rosa Beach, FL	FL	SAN ANTONIO, TX	San Antonio, TX	LAB1268	Respiratory	5	1	0		Negative	4							0	0
155	Santa Rosa Beach, FL	FL	HARLINGEN, TX	Brownsville, TX	LAB1269	Respiratory	5	1	1	1	auto approved	1							0	0
155	Santa Rosa Beach, FL	FL	COLLEGE PARK, GA	Morrow, GA	LAB1270	Respiratory	5	1	1	3	High confidence	3	pending	approved					2	1
155	Santa Rosa Beach, FL	FL	COLLEGE PARK, GA	Atlanta, GA	LAB1271	Respiratory	5	1	0		Negative	4							0	0
155	Santa Rosa Beach, FL	FL	,	Orlando, FL	LAB1272	Respiratory	5	1	1		auto approved	1							0	0
155	Santa Rosa Beach, FL	FL	DALLAS, TX	Dallas, TX	LAB1273	Respiratory	5	1	4	1	New	5	pending	approved			2		2	1
155	Santa Rosa Beach, FL	FL	FLOWER MOUND, TX	Flower Mound, TX	LAB1274	Respiratory	5	1	0		Negative	4							0	0
155	Santa Rosa Beach, FL	FL	PROSPER, TX	Prosper, TX	LAB1275	Respiratory	5	1	1	2	High confidence	3	pending	approved			2		2	1
155	Santa Rosa Beach, FL	FL	PROSPER, TX	Prosper, TX	LAB1276	Respiratory	5	1	0		Negative	4					0		0	0
155	Santa Rosa Beach, FL	FL	PROSPER, TX	Prosper, TX	LAB1277	Respiratory	5	1	0		Negative	4					0		0	0
155	Santa Rosa Beach, FL	FL	EDINBURG, TX	San Juan, TX	LAB1278	Respiratory	5	1	1		auto-match	2	approved						1	1
155	Santa Rosa Beach, FL	FL	ROCKVILLE, MD	,	LAB1279	Urine	7	1	1	2	auto-match	2	approved						1	1
155	Santa Rosa Beach, FL	FL	BROWNSVILLE, TX	Brownsville, TX	LAB1280	Urine	7	1	0		Negative	4					0		0	0
155	Santa Rosa Beach, FL	FL	BROWNSVILLE, TX	Brownsville, TX	LAB1281	Urine	7	1	0		Negative	4					0		0	0
155	Santa Rosa Beach, FL	FL	BROWNSVILLE, TX	Brownsville, TX	LAB1282	Urine	7	1	0		Negative	4					0		0	0
130	Franklin, TN	TN	CHESTERFIELD, MI	,	LAB1283	Urine	7	0	1	0	auto approved	1					0		0	0
130	Franklin, TN	TN	WEST COLUMBIA, SC	West Columbia, SC	LAB1284	Urine	7	0	1	0	auto approved	1					0		0	0
130	Franklin, TN	TN	WEST COLUMBIA, SC	West Columbia, SC	LAB1285	Urine	7	0	1	0	auto approved	1					0		0	0
130	Franklin, TN	TN	WEST COLUMBIA, SC	West Columbia, SC	LAB1286	Urine	7	0	1	0	auto approved	1					0		0	0
130	Franklin, TN	TN	,	Benton, AR	LAB1287	Wound	10	1	6	3	New	5	pending	approved					2	1
130	Franklin, TN	TN	WEST COLUMBIA, SC	West Columbia, SC	LAB1288	Urine	7	0	2	0	auto approved	1					0		0	0
130	Franklin, TN	TN	WEST COLUMBIA, SC	West Columbia, SC	LAB1289	Urine	7	0	2	0	auto approved	1					0		0	0
130	Franklin, TN	TN	WEST COLUMBIA, SC	West Columbia, SC	LAB1290	Urine	7	0	1	0	auto approved	1					0		0	0
130	Franklin, TN	TN	WEST COLUMBIA, SC	West Columbia, SC	LAB1291	Vaginal	9	0	2	0	auto approved	1					0		0	0
130	Franklin, TN	TN	WEST COLUMBIA, SC	West Columbia, SC	LAB1292	Urine	7	0	2	0	auto approved	1					0		0	0
130	Franklin, TN	TN	HOUSTON, TX	Rocky Top, TN	LAB1293	Urine	7	17	1	0	unclassified	6	New	Pending	approved		2		2	1
130	Franklin, TN	TN	CHICAGO, IL	Washington, DC	LAB1294	Urine	7	2	0	0	auto approved	1					0		0	0
130	Franklin, TN	TN	CHICAGO, IL	Washington, DC	LAB1295	Urine	7	0	1	0	auto approved	1					0		0	0
130	Franklin, TN	TN	SALEM, VA	Denton, TX	LAB1296	Wound	10	0	1	1	auto approved	1					0		0	0
107	Houston, TX	TX	,	Houston, TX	LAB1297	Wound	10	0	0	0	Negative	4							0	0
107	Houston, TX	TX	,	Houston, TX	LAB1298	Wound	10	0	3	4	auto approved	1							0	0
107	Houston, TX	TX	,	Houston, TX	LAB1299	Wound	10	0	5	5	High confidence	3	pending	pending	pending	approved			2	1
107	Houston, TX	TX	,	Houston, TX	LAB1300	Wound	10	0	0	0	Negative	4							0	0
107	Houston, TX	TX	Colleyville, TX	Colleyville, TX	LAB1301	Wound	10	0	3	1	auto-match	2	approved						1	1
107	Houston, TX	TX	,	Houston, TX	LAB1302	Wound	10	0	1	1	auto approved	1							0	0
107	Houston, TX	TX	,	Dallas, TX	LAB1303	Wound	10	0	6	5	New	5	pending	QA	pending	approved			2	1
107	Houston, TX	TX	,	Houston, TX	LAB1304	Wound	10	0	5	4	New	5	pending	approved					2	1
107	Houston, TX	TX	,	Dallas, TX	LAB1305	Wound	10	0	2	4	auto approved	1							0	0
107	Houston, TX	TX	,	Houston, TX	LAB1306	Wound	10	0	3	6	High confidence	3	pending	QA	pending	approved			2	1
107	Houston, TX	TX	Garland, TX	Garland, TX	LAB1307	Wound	10	0	2	1	auto approved	1							0	0
107	Houston, TX	TX	,	Houston, TX	LAB1308	Wound	10	0	1	2	auto approved	1							0	0
107	Houston, TX	TX	Houston, TX	Webster, TX	LAB1309	Wound	10	0	5	13	New	5	pending	approved					2	1
107	Houston, TX	TX	Dallas, TX	Dallas, TX	LAB1310	Wound	10	0	7	7	High confidence	3	pending	QA	pending	approved			2	1
107	Houston, TX	TX	,	Houston, TX	LAB1311	Wound	10	0	3	3	auto approved	1							0	0
107	Houston, TX	TX	,	Houston, TX	LAB1312	Wound	10	0	1	1	auto approved	1							0	0
107	Houston, TX	TX	,	Houston, TX	LAB1313	Wound	10	0	1	2	High confidence	3	pending	approved					2	1
107	Houston, TX	TX	,	Dallas, TX	LAB1314	Wound	10	0	2	3	auto approved	1							0	0
107	Houston, TX	TX	,	Houston, TX	LAB1315	Wound	10	0	4	5	High confidence	3	pending	QA	pending	pending	pending	approved	2	1
107	Houston, TX	TX	,	Houston, TX	LAB1316	Wound	10	0	0	0	Negative	4							0	0
107	Houston, TX	TX	,	Houston, TX	LAB1317	Wound	10	0	2	4	auto approved	1							0	0
107	Houston, TX	TX	,	Houston, TX	LAB1318	Wound	10	0	1	2	auto-match	2	approved						1	1
107	Houston, TX	TX	,	Houston, TX	LAB1319	Wound	10	0	7	3	New	5	pending	pending	approved				2	1
107	Houston, TX	TX	,	Houston, TX	LAB1320	Wound	10	0	5	5	New	5	pending	approved					2	1
107	Houston, TX	TX	,	Houston, TX	LAB1321	Wound	10	0	3	2	auto approved	1							0	0
107	Houston, TX	TX	,	Houston, TX	LAB1322	Wound	10	0	2	0	auto approved	1							0	0
107	Houston, TX	TX	,	Hamilton, AL	LAB1323	Wound	10	0	8	4	New	5	QA	pending	NR	pending	approved		3	1
107	Houston, TX	TX	,	Houston, TX	LAB1324	Wound	10	0	2	2	auto approved	1							0	0
107	Houston, TX	TX	,	Houston, TX	LAB1325	Wound	10	0	4	3	auto approved	1							0	0
107	Houston, TX	TX	,	Houston, TX	LAB1326	Wound	10	0	4	3	High confidence	3	pending	QA	pending	approved			2	1
107	Houston, TX	TX	,	Eva, AL	LAB1327	Wound	10	0	7	8	New	5	pending	approved					2	1
107	Houston, TX	TX	,	,	LAB1328	Wound	10	0	7	9	New	5	pending	approved					2	1
107	Houston, TX	TX	,	Houston, TX	LAB1329	Wound	10	0	1	1	auto approved	1							0	0
107	Houston, TX	TX	,	Houston, TX	LAB1330	Wound	10	0	3	4	auto approved	1							0	0
107	Houston, TX	TX	,	Houston, TX	LAB1331	Wound	10	0	2	1	auto approved	1							0	0
107	Houston, TX	TX	,	,	LAB1332	Wound	10	0	3	2	auto approved	1							0	0
107	Houston, TX	TX	,	Houston, TX	LAB1333	Wound	10	0	4	3	New	5	pending	approved					2	1
107	Houston, TX	TX	,	Andalusia, AL	LAB1334	Wound	10	0	6	9	New	5	pending	approved					2	1
107	Houston, TX	TX	DAYTON, OH	Troy, OH	LAB1335	Wound	10	0	6	5	New	5	pending	pending	pending	approved			2	1
107	Houston, TX	TX	,	Houston, TX	LAB1336	Wound	10	0	3	3	auto approved	1							0	0
107	Houston, TX	TX	,	Houston, TX	LAB1337	Wound	10	0	3	2	auto approved	1							0	0
107	Houston, TX	TX	,	Houston, TX	LAB1338	Wound	10	0	6	2	New	5	pending	QA	pending	approved			2	1
107	Houston, TX	TX	,	Houston, TX	LAB1339	Wound	10	0	6	8	New	5	pending	QA	pending	QA	pending	approved	2	1
107	Houston, TX	TX	,	Houston, TX	LAB1340	Wound	10	0	6	3	New	5	pending	approved					2	1
107	Houston, TX	TX	,	Houston, TX	LAB1341	Wound	10	0	3	3	High confidence	3	pending	QA	pending	approved			2	1
107	Houston, TX	TX	,	Houston, TX	LAB1342	Wound	10	0	2	6	auto-match	2	approved						1	1
107	Houston, TX	TX	,	Houston, TX	LAB1343	Wound	10	0	4	2	New	5	pending	QA	pending	approved			2	1
107	Houston, TX	TX	,	Houston, TX	LAB1344	Wound	10	0	1	1	auto approved	1							0	0
107	Houston, TX	TX	,	Houston, TX	LAB1345	Wound	10	0	6	6	New	5	pending	pending	approved				2	1
107	Houston, TX	TX	,	Houston, TX	LAB1346	Wound	10	0	2	0	auto approved	1							0	0
107	Houston, TX	TX	,	Houston, TX	LAB1347	Wound	10	0	4	4	auto-match	2	approved						1	1
107	Houston, TX	TX	,	Houston, TX	LAB1348	Wound	10	0	7	10	New	5	pending	pending	pending	approved			2	1
107	Houston, TX	TX	,	Houston, TX	LAB1349	Wound	10	1	5	3	New	5	pending	approved					2	1
107	Houston, TX	TX	,	Houston, TX	LAB1350	Wound	10	0	1	1	auto approved	1							0	0
107	Houston, TX	TX	,	Houston, TX	LAB1351	Wound	10	0	2	0	auto approved	1							0	0
107	Houston, TX	TX	,	Houston, TX	LAB1352	Wound	10	0	2	4	auto-match	2	approved						1	1
107	Houston, TX	TX	,	Houston, TX	LAB1353	Wound	10	0	3	2	High confidence	3	pending	pending	approved				2	1
107	Houston, TX	TX	,	Houston, TX	LAB1354	Wound	10	0	1	0	auto approved	1					0		0	0
107	Houston, TX	TX	,	Houston, TX	LAB1355	Wound	10	0	4	4	High confidence	3	pending	approved					2	1
107	Houston, TX	TX	,	Houston, TX	LAB1356	Wound	10	0	1	0	auto approved	1							0	0
162	Durham, NC	NC	,	Pinehurst, NC	LAB1357	wound	10	0	1	0	auto approved	1					0		0	0
162	Durham, NC	NC	JERSEY CITY, NJ	Jersey City, NJ	LAB1358	Urine	7	0	3	3	auto approved	1					0		0	0
155	Santa Rosa Beach, FL	FL	COLLEGE PARK, GA	Morrow, GA	LAB1359	Urine	7	1	8	7	New	5	pending	pending	approved		2		2	1
155	Santa Rosa Beach, FL	FL	COLLEGE PARK, GA	Morrow, GA	LAB1360	Urine	7	1	5	5	New	5	pending	approved			2		2	1
155	Santa Rosa Beach, FL	FL	COLLEGE PARK, GA	Morrow, GA	LAB1361	Urine	7	1	1	1	auto-match	2	pending	approved			1		1	1
155	Santa Rosa Beach, FL	FL	COLLEGE PARK, GA	Morrow, GA	LAB1362	Urine	7	1	1	2	auto-match	2	approved				1		1	1
155	Santa Rosa Beach, FL	FL	HARLINGEN, TX	Brownsville, TX	LAB1363	Urine	7	1	1	5	auto-match	2	pending	approved			1		1	1
101	Portland , OR	OR	,	Little Rock, AR	LAB1364	Urine	7	1	2	0	auto approved	1							0	0
101	Portland , OR	OR	BROOKLYN, NY	Denver, CO	LAB1365	Urine	7	1	1	2	auto approved	1							0	0
101	Portland , OR	OR	DENVER, CO	Aurora, CO	LAB1366	Urine	7	1	2	0	High confidence	3	pending	pending	approved				2	1
101	Portland , OR	OR	BEVERLY HILLS, FL	,	LAB1367	Urine	7	0	1	3	auto approved	1							0	0
102	Denver, CO	CO	CASTLE PINES, CO	Denver, CO	LAB1368	Urine	7	0	2	3	auto-match	2	approved				1		1	1
109	Greenville, SC	SC	,	Seneca, SC	LAB1369	Urine	7	0	1	4	auto-match	2	approved						1	1
109	Greenville, SC	SC	,	Seneca, SC	LAB1370	Urine	7	0	1	2	auto-match	2	pending	approved					2	1
109	Greenville, SC	SC	,	Greenwood, SC	LAB1371	Urine	7	0	1	2	auto-match	2	approved				1		1	1
109	Greenville, SC	SC	,	Easley, SC	LAB1372	Urine	7	0	5	4	auto-match	2	approved						1	1
109	Greenville, SC	SC	,	Spartanburg, SC	LAB1373	Urine	7	0	1	2	auto-match	2	approved				1		1	1
109	Greenville, SC	SC	,	Spartanburg, SC	LAB1374	Urine	7	0	1	3	auto approved	1							0	0
109	Greenville, SC	SC	,	Easley, SC	LAB1375	Urine	7	0	4	5	High confidence	3	pending	pending	approved		2		2	1
109	Greenville, SC	SC	,	Easley, SC	LAB1376	Urine	7	0	1	2	auto approved	1							0	0
109	Greenville, SC	SC	Spartanburg, SC	Spartanburg, SC	LAB1377	Urine	7	0	1	2	auto approved	1					0		0	0
109	Greenville, SC	SC	Greenville, SC	Greenville, SC	LAB1378	Urine	7	0	1	2	auto approved	1							0	0
109	Greenville, SC	SC	COLUMBIA, SC	Anderson, SC	LAB1379	Urine	7	0	1	1	auto approved	1					0		0	0
109	Greenville, SC	SC	COLUMBIA, SC	Anderson, SC	LAB1380	Urine	7	0	3	1	High confidence	3	pending	pending	pending	approved	2		2	1
151	Kansas City, MO	MO	Crown Point, IL	,	LAB1381	Urine	7	0	2	1	auto approved	1					0		0	0
151	Kansas City, MO	MO	Greenwood, IN	,	LAB1382	Urine	7	0	1	3	auto approved	1					0		0	0
151	Kansas City, MO	MO	Aurora, IL	,	LAB1383	Urine	7	0	4	1	High confidence	3	pending	approved			2		2	1
151	Kansas City, MO	MO	Aurora, IL	,	LAB1384	Urine	7	0	1	1	auto-match	2	approved				1		1	1
151	Kansas City, MO	MO	Middletown, OH	,	LAB1385	Urine	7	0	1	1	auto approved	1					0		0	0
151	Kansas City, MO	MO	Middletown, OH	,	LAB1386	Urine	7	0	1	2	auto approved	1					0		0	0
161	Tulsa, OK	OK	,	,	LAB1387	Vaginal	9	0	2	0	auto approved	1							0	0
161	Tulsa, OK	OK	,	,	LAB1388	Nail	2	0	2		High confidence	3	pending	approved			2		2	1
161	Tulsa, OK	OK	,	,	LAB1389	Urine	7	0	0	1	Negative	4							0	0
161	Tulsa, OK	OK	,	,	LAB1390	Urine	7	0	1	2	auto approved	1							0	0
161	Tulsa, OK	OK	,	Oklahoma City, OK	LAB1391	Urine	7	0	3	1	auto-match	2	pending	approved					1	1
161	Tulsa, OK	OK	ATLANTA, GA	,	LAB1392	Urine	7	0	2	0	auto approved	1							0	0
161	Tulsa, OK	OK	ATLANTA, GA	,	LAB1393	Urine	7	0	2	1	auto approved	1							0	0
161	Tulsa, OK	OK	,	,	LAB1394	Urine	7	0	1		auto approved	1							0	0
161	Tulsa, OK	OK	,	,	LAB1395	Urogenital	8	0	8	0	auto-match	2	approved				1		1	1
161	Tulsa, OK	OK	,	,	LAB1396	Urogenital	8	0	3	0	auto approved	1					0		0	0
161	Tulsa, OK	OK	,	,	LAB1397	Urogenital	8	0	6	0	New	5	pending	pending	approved		2		2	1
161	Tulsa, OK	OK	,	,	LAB1398	Urogenital	8	0	3	0	New	5	pending	approved			2		2	1
155	Santa Rosa Beach, FL	FL	HARLINGEN, TX	Brownsville, TX	LAB1399	Wound	10	1	1	1	unclassified	6	auto-match	approved			1		1	1
155	Santa Rosa Beach, FL	FL	HARLINGEN, TX	Brownsville, TX	LAB1400	Wound	10	1	4	7	unclassified	6	High confidence	pending	approved		2		2	1
162	Durham, NC	NC	SAINT CLAIRSVILLE, OH	Saint Clairsville, OH	LAB1401	Wound	10	0	5	3	auto-match	2	approved				1		1	1

## Sheet: review of discrepancies
Tabla 1
Report number	Excluded persons	Assigned person	Bolded or targeted microbes are accurately identified	Antibiotics recommended have activity against the microbes that are bolded	Dosages recommended are correct	Duration recommended are correct	Verify that the OneChoice is the preferred therapy	Verify that all the possible pathogens were addressed			Major discrepancy.	Minor discrepancy.	Comments									Comments
											0 = NO discrepancy 1= That a known pathogen has NOT been recognized by the MM system 2 =That some recommended antibiotic has NO activity against the germs found, according to the resistance genes	0 = NO discrepancy 1= That in One Choice another antibiotic could have been recommended 2 = That among the alternatives another antibiotic or combination of antibiotics could have been recommended 3 = That the doses or administration intervals do not have a formal recommendation from the FDA, or there are different recommendations according to other reference literature. 4 = Germs of dubious path…
SP000-110-550	Stephanie, Miguel	Carlos	1	1	1	1	1	1			0	0
IDG24-02390	Miguel	Carlos	1	N/A	N/A	N/A	N/A	N/A			0	0
IDG24-02386	Stephanie, Miguel	Carlos	1	1	1	1	1	1			0	0
148177	Stephanie, Miguel	Carlos	1	1	1	1	1	1			0	0
148161	Stephanie, Miguel	Colleen	1	1	1	1	1	1			0	0
N	Stephanie, Miguel	Colleen	1	1	1	1	0	1			0	1	Female, urine sample, Proteus mirabilis was found and Amoxicillin was chosen over fosfimycin. Did not follow MM.
77533	Miguel	Colleen	1	1	1	0	0	1			0	1	Male, urine sample, Proteus mirabilis, Enterococus and E coli were found. Amoxicillin was chosen over fosfimicin. No MM was followed.	The duration of treatment according to the PDR is 7 to 14 days, in MM it says 10 to 14 days
242140117	Miguel	Colleen	1	1	1	1	1	1			0	0
242140385	Miguel	Colleen	1	1	1	1	1	1			0	0
242130226	Miguel	Colleen	1	1	1	1	1	1			0	0
M2992	Stephanie, Miguel	Colleen	1	1	1	1	1	1			0	0
M2988	Stephanie, Miguel	Colleen	N/A	1	N/A	N/A	N/A	1			0	0
M501764	Miguel	Colleen	1	1	1	1	1	1			0	0
M501771	Miguel	Colleen	1	1	1	1	1	1			0	0
13893967	Stephanie, Miguel	Colleen	1	1	1	1	1	1			0	0
WN000182X	Miguel	Colleen	1	1	1	1	1	1			0	0
M501744	Stephanie, Miguel	Colleen	1	1	1	1	1	1			0	0
M501746	Stephanie, Miguel	Colleen	1	1	1	0	1	1			0	3	duration listed as 3-7 days or 7-14 days on pdr.net depending on dx, says 5-14 days in our system
M501747	Stephanie, Miguel	Colleen	1	1	1	1	1	1			0	0
M501750	Stephanie, Miguel	Colleen	1	1	1	1	1	1			0	0
M501752	Stephanie, Miguel	Colleen	1	1	1	1	1	1			0	0
M501753	Stephanie, Miguel	Colleen	1	1	1	1	1	1			0	0
M501754	Stephanie, Miguel	Colleen	1	1	1	1	1	1			0	0
M501755	Miguel	Colleen	1	1	1	1	1	1			0	0
M501757	Stephanie, Miguel	Colleen	1	1	1	1	1	1			0	0
M501759	Miguel	Colleen	1	1	1	1	1	1			0	0
M501760	Miguel	Colleen	1	1	1	1	1	1			0	0
M501762	Stephanie, Miguel	Colleen	1	1	1	1	1	1			0	0
M501765	Stephane, Miguel	Alicia	1	1	1	1	0	1			0	3	Urine sample from a woman. Proteus mirabilis, Enterococcus, Klebsiella were isolated. Amoxicillin was chosen instead of fosfomycin; the MM method was not followed.
M501768	Stephanie, Miguel	Colleen	1	1	1	1	1	1			0	0
M501770	Stephanie, Miguel	Colleen	1	1	1	1	0	1			0	3	Male, urine sample, Enterococcus, Proteus and Klebsiella were found. Amoxicillin was chosen instead of fosfomycin. MM was NOT followed.
M501773	Miguel	Colleen	1	1	1	1	1	1			0	0
M501774	Stephanie, Miguel	Colleen	1	1	1	1	1	1			0	0
M501775	Miguel	Colleen	1	1	1	1	1	1			0	0
M501776		Student A 1	1	1	1	1	1	0			0	4	Man, urine sample. Candidiasis was not treated, although its pathogenic role is debatable.
M501778		Student A 2	1	1	1	1	1	1			0	0
77474		Student A 3	1	1	1	1	1	1			0	0
13893968		Student A 4	1	1	1	1	1	1			0	0
13893969		Student A 5	1	N/A	N/A	N/A	1	N/A			0	0
M2142		Student A 6	1	N/A	N/A	N/A	1	1			0	0
M501781		Student A 7	1	N/A	N/A	N/A	N/A	1			0	0
1014664		Student A 8	1	1	1	1	1	1			0	0
1014621		Student A 9	1	1	1	1	1	1			0	0
1014615		Student A 10	1	1	1	1	1	1			0	0
1014352		Student A 11	1	1	1	1	1	1			0	0
77486		Student A 12	1	1	1	1	1	1			0	0
D2407310012		Student A 13	1	1	1	1	1	1			0	0
M2199		Student A 14	N/A	N/A	N/A	N/A	N/A	N/A			0	0
2408010292		Student A 15	1	1	1	1	1	1			0	0
MU240801107		Student B 1	1	1	1	1	1	1			0	0
M501824		Student B 2	1	1	1	1	1	1			0	0
M501780		Student B 3	N/A	1	1	1	N/A	1			0	0
MU240801059		Student B 4	1	1	1	1	1	1			0	0
MU240801055		Student B 5	1	1	1	1	1	1			0	0
MU240801052		Student B 6	1	1	1	1	1	1			0	0
AL240810023		Student B 7	1	1	1	1	1	0			0	2	Amoxicillin should have been placed among the alternatives in combination. Since it is an E. faecalis
AL240810024		Student B 8	1	1	1	1	1	1			0	0
AL240810026		Student B 9	1	1	1	1	1	1			0	0
MU240801048		Student B 10	1	1	1	1	1	1			0	0
MU240801037		Student B 11	1	1	1	1	1	1			0	0
2407310242		Student B 12	1	1	1	1	1	1			0	0
242140037		Student B 13	1	1	1	1	1	1			0	0
72275		Student B 14	1	1	1	1	N/A	1			0	0
GRL243004		Student B 15	1	1	1	1	N/A	1			0	0
GRL242942		student C 1	1	1	1	1	N/A	1			0	0
242140389		Student C 2	1	1	1	1	1	1			0	0
10101899		Student C 3	1	1	1	1	1	1			0	0
10101883		Student C 4	1	1	1	1	1	1			0	0
95724		Student C 5	1	1	1	1	1	1			0	0
84354		Student C 6	1	1	1	1	1	1			0	0
10101895		Student C 7	1	1	1	1	1	1			0	0
7439		Student C 8	1	1	1	1	1	1			0	0
242140246		Student C 9	1	1	1	1	1	0			0	2	Gentamicin is not a recommended therapy for Enterococcus as monotherapy
242130674		Student C 10	1	1	1	1	1	1			0	0
242120849		Student C 11	1	1	1	1	1	1			0	0
242130835		Student C 12	1	1	1	1	1	1			0	0
242140333		Student C 13	1	1	1	1	1	1			0	0
242140132		Student C 14	1	1	1	1	1	1			0	0
242140305		Student C 15	1	1	1	1	1	1			0	0
242140168	Miguel	Alicia	1	1	1	1	1	1			0	0
242130648	Miguel	Alicia	1	1	1	1	1	1			0	0
242140295	Stephanie, Miguel	Alicia	1	1	1	1	1	1			0	0
242140376	Miguel	Alicia	1	1	1	1	1	1			0	0
242140293	Miguel	Alicia	1	1	1	1	1	1			0	0
242130633	Miguel	Alicia	1	1	1	1	1	1			0	0
242140126	Stephanie, Miguel	Alicia	1	1	1	1	1	1			0	0
242130589	N/A (negative report)	N/A	N/A	N/A	N/A	N/A	N/A	N/A			0	0
242140183	Miguel	Alicia	1	1	1	1	1	1			0	0
242140119	Miguel	Alicia	N/A	N/A	1	1	N/A	1			0	0
242140301	Stephanie, Miguel	Alicia	1	1	1	1	1	1			0	0
242140081	Miguel	Alicia	1	1	1	1	1	1			0	0
242120642	Stephanie, Miguel	Alicia	1	1	1	1	1	1			0	0
242140341	Miguel	Alicia	N/A	1	1	1	N/A	1			0	0
242130545	Miguel	Alicia	1	1	1	1	1	1			0	0
242140285	Miguel	Alicia	1	1	1	0	1	1			0	3	Male, urine sample. In one option, choose levofloxacin. PDR and UptoDate have a duration of only 5 days for levofloxacin. For complicated UTIs, MM suggests 7 days.
242140359	Miguel	Alicia	1	1	1	1	1	1			0	0
242140391		Carlos	1	1	1	1	1	1			0	0
242140205	Miguel	Alicia	1	1	1	1	1	1			0	0
10101919	Stephanie, Miguel	Alicia	1	1	1	1	1	1			0	0
11297	Stephanie, Miguel	Alicia	1	1	1	1	1	1			0	0
10101913	Alicia, Miguel	Carlos	1	1	1	1	1	1			0	0
10101912	Alicia, Miguel	Carlos	1	1	1	1	1	1			0	0
10101852	Colleen	Alicia	N/A	N/A	1	1	N/A	1			0	0
10101828	Alicia, Miguel	Carlos	1	1	1	1	1	1			0	0
U242120004	Stephanie, Miguel	Alicia	1	1	1	1	1	1			0	0
10101797	Stephanie, Colleen	Alicia	N/A	1	1	1	N/A	1			0	0
10101825	Alicia, Miguel	Carlos	1	1	1	1	1	1			0	0
U242120003	Stephanie, Miguel	Alicia	1	1	1	1	1	1			0	0
U242120006	Miguel	Alicia	N/A	1	1	1	N/A	1			0	0
U242130008	Miguel	Alicia	1	1	1	1	1	1			0	0
77448	Stephanie, Miguel	Alicia	1	1	1	1	1	1			0	0
U242130006	Miguel	Alicia	1	1	1	1	1	1			0	0
7801	Miguel	Alicia	1	1	1	1	1	1			0	0
UR24-4206	Miguel	Alicia	1	1	1	1	1	1			0	0
28273-3	Miguel	Alicia	1	1	1	1	1	1			0	0
MU240801082	Miguel	Alicia	1	1	1	1	1	1			0	0
MU240801072	Miguel	Alicia	1	1	1	1	1	1			0	0
MU240801057	Miguel	Alicia	1	1	1	1	1	1			0	0
MU240801054	Miguel	Alicia	N/A	N/A	1	1	1	1			0	0
10101717	Alicia, Miguel	Carlos	1	1	1	1	1	1			0	0
MU240801108	Stephanie, Miguel	Alicia	1	1	1	1	1	0			0	4	Female, urine sample. Anaerococcus is present, but cannot be addressed separately as it does not have its own independent diagnosis. However, its pathogenic role is controversial and there are few reports.
MU240801062	Miguel	Alicia	1	1	1	1	1	1			0	0
MU240801029	Miguel	Alicia	1	1	1	1	1	0			0	4	Female, urine sample. Anaerococcus is present, but cannot be addressed separately as it does not have its own independent diagnosis. However, its pathogenic role is controversial and there are few reports.
MU240801050	Stephanie, Miguel	Alicia	1	1	1	1	1	1			0	0
7799	Stephanie, Miguel	Alicia	1	1	1	1	1	1			0	0
MU240801093	Miguel	Alicia	1	1	1	1	1	1			0	0
MU240801085	Miguel	Alicia	1	1	1	1	1	1			0	0
MU240801066	Miguel	Alicia	1	1	1	1	1	1			0	0
10101661	Alicia, Miguel	Carlos	1	1	1	1	1	1			0	0
10101721	Alicia, Miguel	Carlos	1	1	1	1	1	1			0	0
MU240801045	Miguel	Alicia	N/A	N/A	1	1	N/A	1			0	0
MU240801106	Miguel	Alicia	1	1	1	1	1	1			0	0
MU240801103	Colleen, Miguel	Alicia	1	1	1	1	1	1			0	0
MU240801099	Jen, Alicia	Carlos	1	0	1	1	1	1			0	2	Urine sample from a man. Enterococcus and Klebsiella were found. Gentamicin is chosen as the monotherapy option. Enterococci are resistant to aminoglycosides when used as monotherapy. However, synergy with beta-lactams or glycopeptides remains likely if the isolate does not express an acquired aminoglycoside-modified enzyme. https://www.eucast.org/fileadmin/src/media/PDFs/EUCAST_files/Breakpoint_…
MU240801102	Colleen, Miguel	Alicia	1	1	1	1	1	1			0	0
MU240801073	Stephanie, Miguel	Alicia	1	1	1	1	1	1			0	0
MU240801046	Colleen, Miguel	Alicia	1	1	1	1	1	0			0	4	Female, urine sample. Anaerococcus is present, but cannot be addressed separately as it does not have its own independent diagnosis. However, its pathogenic role is controversial and there are few reports.
242141142	Colleen, Ari, Alicia	Test Report	N/A	N/A	N/A	N/A	N/A	N/A			0	0
MU240801043	Stephanie, Miguel	Alicia	1	1	1	1	1	1			0	0
MU240801035	Miguel	Alicia	N/A	N/A	1	1	1	1			0	0
MU240801028	Stephanie, Miguel	Alicia	1	1	1	1	1	1			0	0
MU240801030	Stephanie, Miguel	Alicia	1	1	1	1	1	1			0	0
MU240801025	Colleen, Miguel	Alicia	1	1	1	1	1	1			0	0
422493	Colleen, Miguel	Alicia	1	1	1	1	1	1			0	0
422485	Colleen, Miguel	Alicia	1	1	1	1	1	1			0	0
422280	Miguel	Alicia	1	1	1	1	1	0			0	4	Woman, urine sample. Candidiasis was not treated, although its pathogenic role is debatable.
422347	Miguel	Alicia	1	1	1	1	1	1			0	0
MU240801024	Miguel	Alicia	N/A	N/A	1	1	N/A	1			0	0
MU240801012	Colleen, Miguel	Alicia	1	1	1	1	1	1			0	0
MU240801013	Miguel	Alicia	1	1	1	1	1	1			0	0
MU240801008	Miguel	Alicia	1	1	1	1	1	1			0	0
MU240801007	Miguel	Alicia	1	1	1	1	1	1			0	0
10101709	Alicia, Miguel	Carlos	1	1	1	1	1	1			0	0
MU240801002	Miguel	Alicia	1	1	1	1	1	1			0	0
MU240801001	Stephanie, Miguel	Alicia	1	1	1	1	1	1			0	0
MU240801003	Miguel	Alicia	N/A	N/A	1	0	N/A	1			0	0
IDU24-01542	Miguel	Alicia	1	1	1	1	1	1			0	0
10101509	Alicia, Miguel	Carlos	1	1	1	1	1	1			0	0
VA24-0010105	Stephanie, Miguel	Alicia	1	1	1	1	1	1			0	0
MU240730050	Miguel	Alicia	N/A	N/A	1	1	N/A	1			0	0
AL240810012	Miguel	Alicia	1	1	N/A	N/A	N/A	0			0	4	Influenza C was found in a nasopharyngeal swab. It is highlighted, but the MM does not offer treatment for influenza C. It is true that it can cause mild symptoms and there is not much data on recommendations for its treatment.
AL240810020	Colleen, Miguel	Alicia	1	1	N/A	N/A	N/A	0			0	4	Influenza C was found in a nasopharyngeal swab. It is highlighted, but the MM does not offer treatment for influenza C. It is true that it can cause mild symptoms and there is not much data on recommendations for its treatment.
242130586	Miguel	Alicia	1	1	1	0	1	1			0	3	Male, foot wound sample. MRSA found. Trim/sulfa treatment offered. MM: indicates 5 days of treatment. PDR has a duration of 5-14 days for Bactrim for skin/soft tissue infection. UpToDate has >=5 days up to 14 days
MU240731071	Stephanie, Miguel	Alicia	1	1	1	1	1	1			0	0
MU240731073	Colleen, Miguel	Alicia	1	1	1	1	1	|			0	0
28313	Stephanie, Miguel	Alicia	1	1	1	1	1	1			0	0
28316	Colleen, Miguel	Alicia	1	1	N/A	N/A	N/A	1			0	0
W242110001	Miguel	Alicia	1	1	N/A	N/A	N/A	1			0	0
W242110002	Stephanie, Miguel	Alicia	1	1	1	1	1	1			0	0
R242140009	Colleen, Miguel	Alicia	1	1	N/A	N/A	N/A	1			0	2	In a Staphylococcus aureus in nasopharyngeal nares sample, in a 4-year-old child. But in the MM it does not appear as an alternative to choose Levofloxacin
25425-54436	Colleen, Miguel	Alicia	1	1	1	1	1	1			0	0
R242120026	Colleen, Miguel	Alicia	1	1	1	1	1	1			0	0
R242130023	Stephanie, Miguel	Alicia	1	1	N/A	N/A	N/A	1			0	0
R242140004	Colleen, Miguel	Alicia	1	1	N/A	N/A	N/A	1			0	0
25421-54430	Miguel	Alicia	1	1	1	1	1	1			0	4	Female. A cluster of coagulase-negative Staphylococci (including a S.T.F. saprophyticus) were found in the urine sample and no treatment was offered.
25419-54428	Colleen, Miguel	Alicia	1	1	0	1	1	1			0	3	In a urine sample. Consider modifying levofloxacin to higher dose of 750 mg daily for Stenotrophomonas. Unable to verify duration.
25418-54427	Colleen, Miguel	Alicia	1	1	1	1	1	1			0	0
UT2408010013	Stephanie, Miguel	Alicia	1	1	1	1	1	1			0	4	In urine sample, Candida could have been addressed
UT2407310020	Miguel	Alicia	N/A	1	N/A	N/A	N/A	1			0	0
UT2407310046	Miguel	Alicia	1	1	1	1	1	1			0	0
UT2407310054	Stephanie, Miguel	Alicia	1	1	1	1	1	1			0	0
UTI24-0853	Miguel	Alicia	1	1	1	1	1	1			0	0
UTI24-0852	Stephanie, Miguel	Alicia	1	1	1	1	1	1			0	0
28326	Colleen, Miguel	Alicia	N/A	N/A	N/A	N/A	N/A	1			0	0
P242120003	Stephanie, Miguel	Alicia	N/A	N/A	N/A	N/A	1	1			0	0
25177-54420	Colleen, Miguel	Alicia	1	1	1	1	1	1			0	0
P242130001	Stephanie, Miguel	Alicia	N/A	N/A	N/A	N/A	1	1			0	0
28329	Stephanie, Miguel	Alicia	1	N/A	N/A	N/A	N/A	1			0	0
28327	Stephanie, Miguel	Alicia	1	1	1	1	1	1			0	3	Female, foot wound sample. MRSA found. Trim/sulfa treatment offered. MM: indicates 5 days of treatment. PDR has a duration of 5-14 days for Bactrim for skin/soft tissue infection. UpToDate has >=5 days up to 14 days
71471	Colleen, Miguel	Alicia	1	1	1	1	1	1			0	4	In urine sample, Corynebacterium riegelii was found, which has been reported to cause UTIs, but is rare and still debatable.
25446-54416	Colleen, Miguel	Alicia	1	1	0	1	1	1			0	3	Female, foot wound sample. MRSA found. Trim/sulfa treatment offered. MM: indicates 5 days of treatment. PDR has a duration of 5-14 days for Bactrim for skin/soft tissue infection. UpToDate has >=5 days up to 14 days
25445-54415	Miguel	Alicia	1	1	1	1	1	1			0	0
CDX0062229	Stephanie, Miguel	Alicia	1	1	0	0	1	1			0	3	Male, wound sample. Amoxicillin was chosen in One Choice. UpToDate recommends 500 mg three times a day or 875 mg twice a day; PDR has 500 mg every 12 hours. Both PDR and UpToDate have a range of 5-14 days. In MM: figure 5-10 days.
CDX0067984	Miguel	Alicia	1	1	1	0	1	1			0	3	For penicillin V in skin infections, according to PDR the recommended duration is 7 to 10 days and UpToDate have duration range of 5-14 days.
CDX0068711	Colleen, Miguel	Alicia	1	1	0	0	1	1			0	3	wound sample. UpToDate recommends 500 mg three times a day or 875 mg twice a day; PDR has 500 mg every 12 hours. PDR and UpToDate have a range of 5 to 14 days. MM says 5 to 10 days for amoxicillin in ITU
10101855	Alicia, Miguel	Carlos	1	1	1	1	1	1			0	0
28315	Colleen, Miguel	Alicia	N/A	1	N/A	N/A	N/A	1			0	0
28356	Colleen, Miguel	Alicia	1	1	1	1	1	1			0	0
28273-2		Carlos	1	1	1	1	1	1			0	0
QL1604117		Carlos	1	1	1	1	1	1			0	0
CE19868		Carlos	1	1	1	1	1	1			0	0
28273-1		Carlos	1	1	1	1	1	1			0	0
71498		Carlos	1	1	1	1	1	1			0	0
71485		Carlos	1	1	1	1	1	1			0	0
71475		Carlos	1	1	1	1	1	1			0	0
71437		Carlos	1	1	1	1	1	1			0	0
71257		Carlos	1	1	1	1	1	1			0	0
VA24-0010206		Carlos	1	N/A	N/A	N/A	N/A	1			0	0
VA24-0010203		Carlos	1	N/A	N/A	N/A	N/A	1			0	0
VA24-0010199		Carlos	1	N/A	N/A	N/A	N/A	1			0	0
QL1619064		Carlos	1	1	1	1	1	1			0	0
71436		Carlos	1	1	1	1	1	1			0	0
HE000286		Carlos	1	1	1	1	1	1			0	2	There was an isolation of Klebsiella and among the resistance genes was a SHV type betalactamase. Therefore, ertapenem should have been included in the alternatives.
GE032504		Carlos	1	1	1	1	1	1			0	0
HE000049		Carlos	1	1	1	1	1	1			0	0
SP24-034664WWnd		Carlos	1	1	1	1	1	1			0	0
SP24-034667WWnd		Carlos	1	1	1	1	1	1			0	0
SP24-034670WWnd		Carlos	1	1	1	1	1	1			0	0
SP24-034668WWnd		Carlos	1	1	1	1	1	1			0	0
SP24-034662WWnd		Carlos	1	1	1	1	1	1			0	0
SP24-034663WWnd		Carlos	1	1	1	1	1	1			0	0
809		Carlos	1	1	1	1	1	1			0	3	Urine sample from a male. Levofloxacin was chosen as an alternative. According to the IDSA recommendation, the dose of levofloxacin for carbapenem-producing gram-negative bacteria should be 750 mg PO/24h https://doi.org/10.1093/cid/ciad428
808		Carlos	1	1	1	1	1	1			0	0
820		Carlos	1	1	1	1	1	1			0	0
817		Carlos	1	1	1	1	1	1			0	0
30212906_07312024	Miguel	Alicia	N/A	1	N/A	N/A	N/A	1			0	0
28284	Miguel	Alicia	1	1	1	1	1	1			0	0
28345	Stephanie, Miguel	Alicia	1	1	1	1	1	1			0	0
28347	Alicia	Carlos	1	0	1	1	1	1			0	2	Los enterococos son resistentes a los aminoglucósidos cuando se utilizan en monoterapia. Sin embargo, es probable que se produzca sinergia con betalactámicos o glucopéptidos si el aislado no expresa una enzima modificadara de aminoglucósidos adquirida. https://www.eucast.org/fileadmin/src/media/PDFs/EUCAST_files/Breakpoint_tables/v_14.0_Breakpoint_Tables.pdf
28269	Miguel	Alicia	1	1	1	1	1	1			0	0
28354	Sheri, Alicia	Carlos	1	1	1	1	1	1			0	0
28351	Miguel	Alicia	1	1	1	1	1	1			0	0
28352	Stephanie, Miguel	Alicia	1	1	1	1	1	1			0	0
28350	Miguel	Alicia	1	1	1	1	1	1			0	0
R242130014	Sheri, Alicia, Miguel	Carlos	1	1	1	1	1	1			0	0
R242130016	Sheri, Colleen, Miguel	Alicia	1	1	N/A	N/A	N/A	1			0	0
R242130019	Sheri, Miguel, Alicia	Carlos	1	1	1	1	1	1			0	0
28344	Sheri, Colleen	Alicia	1	1	1	1	1	1			0	0
28339	Alicia, Miguel	Carlos	1	1	1	1	1	1			0	0
27713	Sheri, Miguel	Alicia	1	1	1	1	1	1			0	0
28126	Miguel	Alicia	1	1	1	1	1	1			0	0
28273 (reviewing 28273-3)	Miguel	Alicia	1	1	1	1	1	1			0	0
28332	Sheri, Colleen	Alicia	1	1	1	1	1	1			0	0
R242130011	Sheri, Colleen	Alicia	1	1	1	1	1	1			0	0
R242130022	Alicia, Colleen	Carlos	1	1	1	1	1	1			0	0
R242130030	Alicia, Colleen	Carlos	1	N/A	N/A	N/A	N/A	1			0	0
2408010043	Alicia, Miguel	Carlos	1	1	1	1	1	0			0	4	Candida glabrata was also found, but no treatment for this fungus was offered in the alternatives (although it is often a contaminant).
2408010042	Sheri, Colleen	Alicia	1	1	1	0	1	1			0	3	Female, urine sample, amoxicillin according to UpToDate has duration 5-7 days. According to MM 5 to 10 days
2408010040	Sheri, Alicia, Miguel	Carlos	1	1	1	1	0	1			0	1	15-year-old teenager shows wound swab, they find Enterobacter cloacae, Enterococcus faecalis and MRSA. In one choice it should have Line with levofloxacin (for enterococcus), but in the report it says Levo with clindamycin
2408010038	Alicia	Carlos	1	1	1	1	1	1			0	0
2408010036	Stephanie, Colleen	Alicia	1	1	1	1	1	1			0	0
2408010033	Alicia, Colleen	Carlos	1	1	1	1	1	1			0	0
2408010032	Stephanie, Colleen	Alicia	1	1	1	1	1	1			0	0
2408010031	Alicia	Carlos	1	1	0	1	1	1			0	3	According to the FDA, the dose and duration of treatment with levofloxacin: For the treatment of skin and skin structure infections, including impetigo, cellulitis, skin abscesses, furunculosis, pyoderma, animal bite wounds, diabetic foot ulcer, and surgical incision site infections. For the treatment of diabetic foot ulcer. Oral dose Adults 750 mg PO every 24 hours for 7 to 14 days for mild infe…
2408010030	Alicia, Colleen	Carlos	1	0	N/A	N/A	N/A	1			0	4	In the urine sample, Mycoplasma genitalum/hominis was found among other microorganisms, however due to resistance to macrolides and tetracyclines, treatment could not be offered.
2408010029	Alicia, Colleen	Carlos	1	1	1	1	1	0			0	4	Female, urine sample. There are reports that Corynebacterium riegelii is pathogenic in the urinary tract, although this remains debatable. https://doi.org/10.1016/j.medmal.2019.06.005
2408010028	Alicia	Carlos	1	1	0	1	1	1			0	3	According to the FDA, the dose and duration of treatment with levofloxacin: For the treatment of skin and skin structure infections, including impetigo, cellulitis, skin abscesses, furunculosis, pyoderma, animal bite wounds, diabetic foot ulcer, and surgical incision site infections. For the treatment of diabetic foot ulcer. Oral dose Adults 750 mg PO every 24 hours for 7 to 14 days for mild infe…
2408010026	Sheri, Colleen	Alicia	1	1	1	1	1	1			0	0
2408010024	Alicia, Colleen	Carlos	1	1	1	1	1	1			0	0
2408010023	Colleen, Alicia	Carlos	N/A	N/A	N/A	N/A	N/A	N/A			0	0
2408010022	Alicia, Colleen	Carlos	1	1	1	1	1	1			0	0
2408010019	Colleen, Alicia	Carlos	1	1	1	1	1	1			0	0
2408010018	Sheri, Colleen	Alicia	1	1	1	1	1	0			0	4	Female, urine sample. There are reports that Corynebacterium riegelii is pathogenic in the urinary tract, although this remains debatable. https://doi.org/10.1016/j.medmal.2019.06.005
2408010017	Alicia, Colleen	Carlos	1	1	1	1	1	1			0	0
2408010016	Alicia	Carlos	1	1	1	1	1	1			0	0
2408010015	Stephanie, Colleen, Alicia	Carlos	1	N/A	N/A	N/A	N/A	N/A			0	0
2408010012	Alicia, Colleen	Carlos	1	N/A	N/A	N/A	N/A	N/A			0	0
2408010011	Alicia, Colleen	Carlos	1	N/A	N/A	N/A	N/A	N/A			0	0
2408010010	Sheri, Alicia	Carlos	1	1	1	1	1	1			0	0
UT2407310005	Colleen, Alicia	Carlos	1	1	0	1	1	1			0	3	Female urine sample. According to the FDA, even for the treatment of acute uncomplicated cystitis due to difficult-to-treat resistant infections, the dose should be 750 mg orally every 24 hours for 3 days. Along the same lines, the IDSA guideline recommends this dose for difficult-to-treat Gram-negative bacteria, including carbapenem-resistant Pseudomonas. https://doi.org/10.1093/cid/ciad428
2408010007	Colleen	Alicia	1	1	1	1	1	1			0	0
2408010006	*2 reports with this ID				N/A						0	0
2408010005	Colleen	Alicia	1	0	N/A	N/A	N/A	1			0	2	In a sample of vaginal secretion, Mycoplasma genitalum and hominis were found among other microorganisms (highlighted) but due to resistance to macrolide, treatment was not offered, as well as ureaplasma (although it is not highlighted).
2408010004	Sheri, Colleen	Alicia	1	1	N/A	N/A	1	1			0	0
2408010003	Colleen	Alicia	1	1	1	1	1	1			0	0
2407310052	Colleen	Alicia	1	1	0	0	1	1			0	3	In the wound swab sample according to MM treatment with amoxicillin dose of 500 mg twice a day (moderate) and 500 mg three times a day (severe). According to PDR and UpToDate it is 500 mg three times a day or 875 mg twice a day. Both PDR and UpToDate last up to 14 days. According to MM 5 to 10 days of treatment
UT2407310039	Colleen	Alicia	1	1	1	1	1	0			0	4	In the urine sample, in addition to other bacteria, Candida tropicalis and dubliniensis were found, but no treatment was offered.
28319	Stephanie, Colleen	Alicia	1	1	1	1	1	1			0	0
28314	Alicia, Colleen	Carlos	1	1	1	1	1	1			0	0
28317	Colleen	Alicia	1	1	1	1	1	1			0	0
28275	Sheri, Colleen	Alicia	1	1	1	1	1	1			0	0
28308	Sheri, Colleen, Alicia, Miguel	Carlos	1	1	1	1	1	1			0	0
28311	Alicia, Colleen	Carlos	1	1	1	1	1	1			0	2	Woman, urine sample, Enterococcus and E coli are found. Alternatively, Gentamicin is chosen. Enterococci are resistant to aminoglycosides when used in monotherapy. However, synergy with beta-lactams or glycopeptides is still likely if the isolate does not express an acquired aminoglycoside-modifying enzyme. https://www.eucast.org/fileadmin/src/media/PDFs/EUCAST_files/Breakpoint_tables/v_14.0_Brea…
28312	Sheri, Colleen	Alicia	1	1	1	1	1	1			0	0
27726	Colleen	Alicia	N/A	N/A	N/A	N/A	1	1			0	0
27728	Stephanie, Colleen, Alicia	Carlos	1	1	1	1	1	1			0	0
28136	Sheri, Colleen	Alicia	1	1	1	1	1	1			0	0
28272	Colleen	Alicia	1	1	0	0	1	1			0	3	Male, urine sample. According to MM: levofloxacin 250 mg - 750 mg po q24h for 7 days. According to PDR and UpToDate they recommend 750 mg for complicated cases. UpToDate recommends 5 to 7 days, PDR recommends x5 days. Consider adding a duration range of 5 to 7 days to cover both sources.
UT2407310004	Colleen	Alicia	1	1	1	1	1	1			0	0
959616	Stephanie, Colleen, Alicia	Carlos	1	0	1	1	1	1			0	2	In this case, among the alternatives, the combination of Amikacin with Vancomycin was recommended, which although it is an option in endocarditis, in other contexts I believe it should be avoided due to the additive risk of nephrotoxicity.
R242140012	Colleen	Alicia	1	N/A	N/A	N/A	1	1			0	0
R242140012	*Duplicate										0	0
GRL243418	Colleen	Alicia	1	N/A	N/A	N/A	1	1			0	0
GRL243415	Colleen	Alicia	1	N/A	N/A	N/A	1	1			0	0
M501818	Sheri, Alicia, Miguel	Carlos	1	1	1	1	1	1			0	0
185495	Colleen	Alicia	1	1	0	0	1	1			0	3	Male, urine sample. According to MM: levofloxacin 250 mg - 750 mg po q24h for 7 days. According to PDR and UpToDate they recommend 750 mg for complicated cases. UpToDate recommends 5 to 7 days, PDR recommends x5 days. Consider adding a duration range of 5 to 7 days to cover both sources.
185479	Colleen	Alicia	1	1	1	1	1	1			0	0
10101560	Alicia, Colleen	Carlos	1	1	1	1	1	1			0	0
185483	Stephanie, Colleen	Alicia	1	1	1	1	1	1			0	0
VA24-0010179	Colleen	Alicia	1	1	1	1	1	1			0	0
185478	Colleen	Alicia	N/A	N/A	N/A	N/A	1	1			0	0
7798	Sheri, Colleen	Alicia	1	1	1	1	1	1			0	0
7796	Stephanie, Colleen	Alicia	1	1	1	1	1	1			0	0
185474	Stephanie, Colleen	Alicia	1	1	1	1	1	1			0	0
185506	Sheri, Colleen	Alicia	1	1	1	1	1	1			0	0
2408010006	* 2 reports with this ID on 8/01/2024, not sure which one...										0	0
2408010008	Colleen	Alicia	1	1	1	0	1	1			0	3	E. coli was found in a wound swab sample. Cephalexin treatment was offered for 5 days (by MM). Both PDR and UpToDate have a range of 5 to 14 days. Consider adding a range of 5 to 14 days, or at least "5 days minimum" for duration
10101525	Alicia, Colleen	Carlos	1	1	1	1	1	1			0	0
10101504	Alicia, Colleen	Carlos	1	1	1	1	1	1			0	0
10101445	Alicia, Colleen	Carlos	1	1	1	1	1	1			0	0
10101377	Alicia, Colleen	Carlos	1	1	1	1	1	1			0	0
10101373	Alicia, Colleen	Carlos	1	1	1	1	1	1			0	0
9929006	Stephanie, Colleen	Alicia	1	N/A	N/A	N/A	1	1			0	0
1596	Sheri, Colleen	Alicia	1	1	1	1	1	1			0	0
7793	Sheri, Colleen	Alicia	1	1	1	1	1	1			0	0
959588	Sheri, Colleen	Alicia	1	1	1	1	1	1			0	0
959448	Sheri, Colleen	Alicia	1	1	1	1	1	1			0	0
959604	Sheri, Colleen	Alicia	1	1	1	0	0	1			0	1	Female, urine sample, multiple organisms found. Treatment with Levofloxacin plus amoxicillin was offered. Could Trim/sulf with amoxicillin have been recommended?	Female, urine sample, multiple microorganisms were found. Treatment was offered with Levofloxacin plus amoxicillin. According to MM: 3 days of treatment with Levofloxacin and 5 to 10 days with Amoxicillin. According to UpToDate, it lasts 5-7 days.
267541	Alicia, Ari, Colleen	Carlos	1	1	1	1	1	1			0	0
71494	Colleen	Alicia	1	1	1	1	1	1			0	3	woman, urine sample. Amoxicillin treatment is offered for 5 to 10 days. According to UpToDate it lasts 5-7 days. According to PDR it lasts 3 to 7 days. (14 days if associated with urinary catheter)
ACL-004738	Colleen	Alicia	1	1	1	1	1	1			0	0
ACL-005330	Sheri, Colleen	Alicia	1	1	1	1	1	1			0	0
71541	Sheri, Colleen	Alicia	1	1	0	1	1	1			0	3	Male, urine sample, several bacteria were isolated, according to MM treatment was offered with nitrofurantoin plus levofloxacin 250 to 750 mg. UpToDate recommends 750 mg levofloxacin daily for complicated UTIs.
71539	Colleen	Alicia	1	1	1	1	1	1			0	0
7791	Colleen	Alicia	1	1	1	0	1	1			0	3	Woman, urine sample, E coli Blee was isolated, treatment with Ertapenem was offered for 5 to 14 days, According to PDR it lasts 7-14 days in pyelonephritis or complicated UTI and 3 to 5 days in uncomplicated cystitis
111729	Sheri, Colleen	Alicia	1	1	1	1	1	1			0	0
111783	Sheri, Colleen	Alicia	1	1	1	1	1	1			0	0
111617	Colleen	Alicia	1	1	1	1	1	1			0	0
111341	Sheri, Colleen, Alicia, Ari	Carlos	1	1	N/A	N/A	N/A	1			0	0
111784	Colleen	Alicia	1	1	1	1	1	1			0	0
7790	Colleen	Alicia	1	1	1	1	1	1			0	0
7789	Sheri, Colleen	Alicia	1	1	1	1	1	1			0	0
71506	Sheri, Colleen	Alicia	1	1	1	1	1	1			0	0
645747	Sheri, Colleen	Alicia	1	1	1	1	1	1			0	0
645607		Carlos	1	1	1	1	1	1			0	0
10101738		Carlos	1	1	1	1	1	1			0	0
10101761		Carlos	1	1	1	1	1	1			0	0
10101656		Carlos	1	1	1	1	1	1			0	0
10101654		Carlos	1	1	1	1	1	1			0	0
7785		Carlos	1	0	1	1	1	1			0	2	Female, urine sample, bleeding was found with E. coli and Klebsiella pneumoniae. In this case, an alternative option should also have been amikacin.
380628	Sheri, Colleen, Alicia, Ari	Carlos	1	1	1	1	1	1			0	0
7784	Colleen	Alicia	1	1	1	1	1	1			0	0
7783	Sheri, Colleen	Alicia	1	1	1	1	1	1			0	0
2421400007	Colleen	Alicia	N/A	N/A	N/A	N/A	1	1			0	0
380625	Sheri, Colleen, Alicia	Carlos	1	1	1	1	1	1			0	0
7780	Sheri, Colleen	Alicia	1	1	1	1	1	1			0	0
7779	Sheri, Alicia	Carlos	1	1	1	1	1	1			0	0
7778	Colleen, Alicia	Carlos	1	1	1	1	1	1			0	0
1695	Colleen	Alicia	N/A	N/A	N/A	N/A	1	1			0	0
1693	Colleen, Alicia	Carlos	1	1	1	1	1	1			0	0
7776	Colleen	Alicia	1	1	1	1	1	1			0	0
7774	Colleen, Alicia	Carlos	1	1	1	1	1	1			0	0
1692	Colleen	Alicia	1	1	1	1	1	1			0	0
CDX0059485		Carlos	1	1	1	1	1	1			0	0
7772		Carlos	1	1	1	1	1	1			0	0
7771		Carlos	1	0	1	1	1	1			0	2	I can't find any indications for Cefoperazone/sulbactam for BLESs
157084		Carlos	1	1	1	1	1	1			0	0
7769		Carlos	1	0	1	1	1	1			0	2	It is a Proteus mirabilis Blee, the therapy is adequate but another alternative should be Amikacin or Gentamicin.
7767		Carlos	1	0	1	1	1	1			0	2	It is a urine culture for E coli, but by phenotype it is ESBL, so Ertapenem should have been recommended among the alternatives.
7765		Carlos	1	1	1	1	1	1			0	0
7764		Carlos	1	1	1	1	1	1			0	0
7763		Carlos	1	1	1	1	1	1			0	0
7762		Carlos	1	1	1	1	1	1			0	0
645521		Carlos	1	1	1	1	1	1			0	0
240701213		Carlos	1	1	1	1	N/A	1			0	0
240701212		Carlos	1	N/A	N/A	N/A	N/A	N/A			0	0
240701211		Carlos	1	1	1	1	N/A	1			0	0
25444-54185		Carlos	1	1	N/A	N/A	N/A	N/A			0	0
240700101		Carlos	1	1	1	1	1	1			0	0
28293		Carlos	1	1	1	1	0	1			0	1	3 year old girl. Nasopharyngeal swab. St. pneumoniae and Haemophilus influenzae were detected. Amox/clav should be in ONE CHOICE and cefepime should be omitted from alternatives.
25443-54184		Carlos	1	1	1	1	1	1			0	0
157101		Carlos	1	1	1	1	1	1			0	0
SP24-034464WWnd		Carlos	1	1	1	1	0	1			0	1	wound swab sample, multiple bacteria and multiple resistance genes were found. The antibiotic in One Choice should be linezolid plus ertapenem, rather than daptomycin plus ertapenem.
645532		Carlos	1	1	1	1	1	1			0	0
7760		Carlos	1	0	1	1	1	1			0	0
7758		Carlos	1	1	1	1	1	1			0	2	It is a Klebsiella Pneumoniae ESBL, an alternative that could be recommended is Amikacin. And I can't find any indications for Cefoperazone/sulbactam for BLESs
UR24-4204		Carlos	1	1	1	1	1	1			0	0
157155		Carlos	1	N/A	N/A	N/A	N/A	N/A			0	0
SP000-110-536		Carlos	1	1	1	1	1	1			0	0
28298		Carlos	1	1	1	1	1	1			0	0
7756		Carlos	1	1	1	1	1	1			0	0
645632		Carlos	1	1	1	1	1	1			0	0
645563		Carlos	1	1	1	1	1	1			0	0
7753		Carlos	1	1	1	1	1	1			0	0
7752		Carlos	1	1	1	1	1	1			0	0
7750		Carlos	1	1	1	1	1	1			0	0
N242080001		Carlos	1	1	1	1	1	1			0	0
G242130001		Carlos	1	N/A	N/A	N/A	N/A	N/A			0	0
28294		Carlos	1	1	1	1	1	1			0	0
1448501		Carlos	1	1	1	1	1	1			0	0
S242130001		Carlos	N/A	1	1	1	N/A	1			0	0
1446181		Carlos	1	1	1	1	1	1			0	0
77390		Carlos	1	1	1	1	1	1			0	0
77396		Carlos	1	1	1	1	1	1			0	0
1448429		Carlos	1	1	1	1	1	1			0	0
157082		Carlos	1	1	1	1	1	1			0	2	Female, urine sample, Proteus and Streptococcus were found. Among the alternatives I would have chosen cefixime monotherapy
2421400005		Carlos	1	1	1	1	1	1			0	0
SP24-034462WWnd	Colleen, Alicia	Carlos	1	1	1	1	1	1			0	0
SP24-034473WWnd	Sheri, Colleen	Carlos	1	1	1	1	1	1			0	0
SP24-034486WWnd	Colleen, Alicia	Carlos	1	1	0	1	1	1			0	3	Wound swab sample. In this case, since the Carbapenem resistance gene is present and the isolated microorganisms include Citrobacter, Morganella and Acinetobacter, the Levofloxacin dose should be 750 mg/day. If we set a lower acceptable dose, such as 500 mg/day, it may not be adequate. https://doi.org/10.1093/cid/ciad428
SP24-034433WWnd	Sheri, Colleen	Carlos	1	1	1	1	1	1			0	0
SP24-034440WWnd	Colleen	Carlos	1	1	1	1	1	1			0	0
SP24-034454WWnd	Sheri, Colleen	Carlos	1	1	1	1	1	1			0	0
SP24-034418WWnd	Colleen, Alicia	Carlos	1	1	1	1	1	1			0	0
SP24-034420WWnd	Sheri, Colleen	Carlos	1	1	1	1	1	1			0	2	wound swab sample. Enterococci are resistant to aminoglycosides when used in monotherapy. However, synergy with beta-lactams or glycopeptides is still likely if the isolate does not express an acquired aminoglycoside-modifying enzyme https://www.eucast.org/fileadmin/src/media/PDFs/EUCAST_files/Breakpoint_tables/v_14.0_Breakpoint_Tables.pdf
28305	Sheri, Colleen	Carlos	1	1	1	1	1	1			0	3	Urine sample from a male. Levofloxacin was chosen as an alternative. According to the IDSA recommendation, the dose of levofloxacin for carbapenem-producing gram-negative bacteria should be 750 mg PO/24h https://doi.org/10.1093/cid/ciad428
28309	Sheri, Colleen	Carlos	1	1	1	1	1	1			0	0
28301	Colleen	Carlos	N/A	1	1	1	N/A	1			0	0
28268	Colleen	Carlos	1	1	1	1	1	1			0	0
28263	Sheri, Colleen	Carlos	1	1	1	1	1	1			0	3	Urine sample from a male. Levofloxacin was chosen as an alternative. According to the IDSA recommendation, the dose of levofloxacin for carbapenem-producing gram-negative bacteria should be 750 mg PO/24h https://doi.org/10.1093/cid/ciad428
157153	Sheri, Colleen	Carlos	1	1	1	1	N/A	1			0	2	It is a respiratory sample, since there is a virus, nothing is included in One Choice. But in the alternatives, I would have preferred: Amox/clav, cefdinir and trim/sulfa to Cefdinir, trim/sulfa and cefepime.
157151	Colleen	Carlos	1	N/A	N/A	N/A	N/A	N/A			0	0
157058	Colleen	Carlos	1	N/A	N/A	N/A	N/A	N/A			0	0
157056	Colleen	Carlos	1	N/A	N/A	N/A	N/A	N/A			0	0
71379	Colleen	Carlos	1	1	1	1	1	1			0	0
157120	Colleen	Carlos	1	N/A	N/A	N/A	N/A	N/A			0	0
645725	Sheri, Colleen	Carlos	1	1	1	1	1	0			0	4	Ureaplasma was also found, so therapy for this microorganism could have also been offered, although its pathogenic role is variable.
645447	Colleen	Carlos	1	1	1	1	1	1			0	0
SP24-034450WWnd	Sheri, Colleen, Alicia	Carlos	1	1	0	1	1	1			0	3	Wound swab specimen. Multiple bacteria and multiple resistance genes including carbapenemases. Levofloxacin with lienzolid is chosen as an option. According to the IDSA recommendation, the dose of levofloxacin for carbapenem-producing gram-negative bacteria should be 750 mg PO/24h https://doi.org/10.1093/cid/ciad428
SP24-034455AWWnd	Colleen, Alicia	Carlos	1	1	1	1	1	1			0	0
SP24-034455BWWnd	Sheri, Colleen	Carlos	1	1	0	1	1	1			0	3	Wound swab sample, multiple bacteria including KPC, levofloxacin with linezolid was chosen as an alternative. According to the IDSA recommendation, the dose of levofloxacin for carbapenem-producing gram-negative bacteria should be 750 mg PO/24h https://doi.org/10.1093/cid/ciad428
SP24-034465WWnd	Sheri, Colleen	Carlos	1	0	1	1	1	1			0	2	Wound swab sample, multiple bacteria and resistance genes, gentamicin was chosen as monotherapy among the alternatives Enterococci are resistant to aminoglycosides when used in monotherapy. However, synergy with beta-lactams or glycopeptides is still likely if the isolate does not express an acquired aminoglycoside-modifying enzyme. https://www.eucast.org/fileadmin/src/media/PDFs/EUCAST_files/Bre…
SP24-034470WWnd	Sheri, Colleen	Carlos	1	1	1	1	1	1			0	0
SP24-034471WWnd	Sheri, Colleen	Carlos	1	1	1	1	1	1			0	0
SP24-034472WWnd	Sheri, Colleen	Carlos	1	1	1	1	1	1			0	2	In the alternatives it says vanco with pip/tazo with Cefepime. It should be Vancomycin with pip/tazo or Cefepime
25407-54172	Sheri, Colleen	Carlos	1	0	1	1	0	1			0	1	Male, urine sample, Proteus mirabilis and vulgaris were found. According to MM: Fosfomycin should be the One Choice and Cefixime should be chosen over Cefepime.
SP24-034476WWnd	Colleen	Carlos	1	1	1	1	1	1			0	0
SP24-034477WWnd	Sheri, Colleen	Carlos	1	1	1	1	1	1			0	0
SP24-034413WWnd	Sheri, Colleen	Carlos	1	1	1	1	1	1			0	0
SP24-034429WWnd	Sheri, Colleen	Carlos	1	1	1	1	1	1			0	0
SP24-034441WWnd	Sheri, Colleen	Carlos	1	1	1	0	1	1			0	3	Wound swab sample, multiple bacteria and resistance genes. In One Choice, trim/sulfa (5 days) with Amoxicillin for 5 to 10 days was recommended. According to PDR, the time would be 7 to 14 days. And in the case of Trim/sulf it would be 5 to 7 days and 14 days if it is severe.
SP24-034444WWnd	Sheri, Colleen	Carlos	1	1	1	1	1	1			0	0
71411	Sheri, Colleen	Carlos	1	1	1	1	1	1			0	0
25340-54171	Colleen	Carlos	1	1	1	1	1	1			0	0
7747	Sheri, Colleen	Carlos	1	1	1	1	1	1			0	0
71224	Colleen	Carlos	1	1	1	1	1	1			0	0
645715	Sheri, Colleen	Carlos	1	1	1	1	1	1			0	2	Woman, urine sample. Enterococcus was found among other bacteria. and gentamicin was chosen as monotherapy among the alternatives. Enterococci are resistant to aminoglycosides when used in monotherapy. However, synergy with beta-lactams or glycopeptides is still likely if the isolate does not express an acquired aminoglycoside-modifying enzyme. https://www.eucast.org/fileadmin/src/media/PDFs/EUCA…
10413733	Colleen	Carlos	1	1	1	1	N/A	1			0	0
10413715	Sheri, Colleen	Carlos	1	1	1	1	1	1			0	0
10413713	Sheri, Colleen	Carlos	1	1	1	1	1	1			0	0
10413323	Sheri, Colleen	Carlos	1	1	1	1	1	1			0	0
10413529	Sheri, Colleen	Carlos	1	1	1	1	1	1			0	0
SP24-034415WWnd	Colleen	Carlos	1	1	1	1	1	1			0	0
SP24-034417WWnd	Sheri, Colleen	Carlos	1	1	1	1	1	1			0	0
SP24-034424WWnd	Sheri, Colleen	Carlos	1	1	1	1	1	1			0	0
SP24-034423WWnd	Sheri, Colleen	Carlos	1	1	N/A	N/A	N/A	1			0	0
10413634	Colleen	Carlos	1	1	1	1	1	1			0	0
21747	Colleen	Carlos	1	1	1	1	1	1			0	0
10413111	Sheri, Colleen	Carlos	1	1	1	1	1	1			0	0
10413406	Sheri, Colleen	Carlos	1	1	1	1	1	1			0	0
10413011	Sheri, Colleen	Carlos	1	1	1	1	1	1			0	0
77327	Sheri, Colleen	Carlos	1	1	1	1	1	1			0	0
77317	Sheri, Colleen	Carlos	1	1	1	1	1	1			0	0
1676 - 1	Colleen	Carlos	1	1	1	1	1	1			0	0
77330	Sheri, Colleen	Carlos	1	1	1	1	1	1			0	0
21740	Colleen	Carlos	1	1	1	1	1	1			0	0
21747	Colleen	Carlos	1	1	1	1	1	1			0	0
CDX0058442	Colleen	Carlos	1	1	1	1	1	1			0	0
CDX0071475	Sheri, Colleen	Carlos	1	0	1	1	0	1			0	2	Female, urine sample,0 several bacteria were found inside which there is an enterococcus. In ONE CHOICE I think Levofloxacin should be used as monotherapy since trime/sulf was used as monotherapy (and this does not cover enterococcus). However, it seems that "it did not appear" in the Report: amoxicillin, which should be the antibiotic to combine with bactrim.	And enterococci are resistant to aminoglycosides when used in monotherapy. However, synergy with beta-lactams or glycopeptides is still likely if the isolate does not express an acquired aminoglycoside-modifying enzyme.
CDX0071860	Colleen	Carlos	1	1	1	1	1	1			0	0
CDX0071151	Colleen	Carlos	1	1	1	1	1	1			0	0
CDX0071128	Sheri, Colleen	Carlos	1	1	1	1	1	1			0	2	Woman, urine sample, several bacteria were found, including an enterococcus. Gentamicin monotherapy was chosen as an alternative. Enterococci are resistant to aminoglycosides when used in monotherapy. However, synergy with beta-lactams or glycopeptides is still likely if the isolate does not express an acquired aminoglycoside-modifying enzyme. https://www.eucast.org/fileadmin/src/media/PDFs/EUCAS…
CDX0060636	Colleen	Carlos	1	1	1	1	1	1			0	0
CDX0068500	Sheri, Colleen	Carlos	1	1	1	1	1	1			0	0
CDX0068511	Colleen	Carlos	1	1	1	1	1	1			0	0
CDX0056020	Sheri, Colleen	Carlos	1	1	1	1	1	1			0	2	Woman, urine sample, several bacteria were found, including an enterococcus. Gentamicin monotherapy was chosen as an alternative. Enterococci are resistant to aminoglycosides when used in monotherapy. However, synergy with beta-lactams or glycopeptides is still likely if the isolate does not express an acquired aminoglycoside-modifying enzyme. https://www.eucast.org/fileadmin/src/media/PDFs/EUCAS…
CDX0068441	Sheri, Colleen	Carlos	1	1	1	1	1	1			0	2	Male, urine sample, several bacteria were found, including an enterococcus. Gentamicin monotherapy was chosen as an alternative. Enterococci are resistant to aminoglycosides when used in monotherapy. However, synergy with beta-lactams or glycopeptides is still likely if the isolate does not express an acquired aminoglycoside-modifying enzyme. https://www.eucast.org/fileadmin/src/media/PDFs/EUCAST…
CDX0071203	Sheri, Colleen	Carlos	1	1	1	1	1	1			0	0
CDX0073799	Sheri, Colleen	Carlos	1	1	1	1	N/A	1			0	0
77332	Sheri, Colleen	Carlos	1	1	1	1	1	1			0	0
77322	Colleen	Carlos	1	1	1	1	1	1			0	0
77338	Sheri, Colleen	Carlos	1	1	1	1	1	1			0	0
77350	Colleen	Carlos	1	1	1	1	1	1			0	0
77345	Sheri, Colleen	Carlos	1	1	1	1	1	1			0	0
1448322	Sheri, Colleen	Carlos	1	1	1	1	1	1			0	1	Boric acid could have been considered here, which covers both atopobium and candida.
10101614	Alicia	Carlos	1	1	1	1	1	1			0	0
3693384364	Colleen, Alicia	Carlos	1	1	1	1	1	1			0	0
1448118	Colleen, Alicia	Carlos	1	1	1	1	1	1			0	0
1447747	Colleen, Alicia	Carlos	1	1	1	1	1	1			0	0
1448143	Alicia	Carlos	1	1	1	1	1	1			0	0
1448109	Alicia	Carlos	1	1	1	1	N/A	1			0	0
PI24-0020891	Colleen, Alicia	Carlos	1	1	1	1	1	1			0	0
PI24-0020889	Colleen, Alicia	Carlos	1	1	1	1	1	1			0	0
PI24-0021011	Colleen, Alicia	Carlos	1	0	1	1	1	1			0	2	Woman, urine sample, Kelbsiella aerogenes and Enterococcus faecium were found. Gentamicin was offered as an alternative. Enterococci are resistant to aminoglycosides when used in monotherapy. However, synergy with beta-lactams or glycopeptides is still likely if the isolate does not express an acquired aminoglycoside-modifying enzyme..In E. faecalis , susceptibility to ampicillin, amoxicillin and…
PI24-0021021	Alicia	Carlos	1	1	1	1	1	1			0	0
PI24-0021019	Alicia	Carlos	1	1	1	1	1	1			0	0
108060	Colleen, Alicia	Carlos	N/A	N/A	N/A	N/A	N/A	N/A			0	0
108104	Colleen, Alicia	Carlos	1	1	1	1	1	1			0	0
108109	Colleen, Alicia	Carlos	1	1	1	1	1	1			0	0
108105	Colleen, Alicia	Carlos	1	1	1	1	N/A	1			0	0
108093	Colleen, Alicia	Carlos	1	1	1	1	1	1			0	0
108096	Colleen, Alicia	Carlos	1	1	1	1	1	1			0	0
108100	Alicia	Carlos	1	1	1	1	1	1			0	0
1701	Colleen, Alicia	Carlos	1	1	1	1	1	1			0	0
1700	Colleen, Alicia	Carlos	1	0	1	1	1	1			0	2	Woman, urine sample. Gentamicin was chosen as one of the alternatives. Enterococci are resistant to aminoglycosides when used as monotherapy. However, synergy with beta-lactams or glycopeptides remains likely if the isolate does not express an acquired aminoglycoside-modifying enzyme.
1697	Colleen, Alicia	Carlos	N/A	1	1	1	0	1			0	1	It is a skin sample, an Anaerobic bacteria (Anaerococus) is identified, which could be pathogenic, although not frequently. But it should be placed in ONE CHOICE: It probably does not require treatment and offers treatment in alternatives. But in this case treatment was offered in ONE CHOICE.
1691	Alicia	Carlos	1	1	1	1	1	1			0	0
1690	Colleen, Alicia	Carlos	1	1	1	1	1	1			0	0
1689	Colleen, Alicia	Carlos	1	1	1	1	1	1			0	0
1688	Colleen, Alicia	Carlos	1	1	1	1	1	1			0	2	Skin sample. Amikacin may have been included among the alternatives because it is FDA-approved for skin infections.
1686	Colleen, Alicia	Carlos	1	1	1	1	1	1			0	0
1683	Alicia	Carlos	1	1	1	1	1	1			0	0
25343-54170	Colleen, Alicia	Carlos	1	1	1	1	1	1			0	0
1682	Colleen, Alicia	Carlos	1	1	1	1	1	1			0	0
1680	Colleen, Alicia	Carlos	1	1	1	1	1	1			0	0
D2407310041	Juan, Alicia	Carlos	1	1	1	1	1	1			0	0
1679	Colleen, Alicia	Carlos	1	1	1	1	1	1			0	0
1678	Colleen, Alicia	Carlos	1	1	1	1	1	1			0	0
1677	Colleen, Alicia	Carlos	1	1	1	1	1	1			0	0
838081-1213896	Alicia	Carlos	1	1	1	1	N/A	1			0	0
838059-1213895	Colleen, Alicia	Carlos	1	1	1	1	1	1			0	0
838050-1213894	Alicia	Carlos	1	1	1	1	1	1			0	0
838057-1213892	Alicia	Carlos	1	1	1	1	1	1			0	0
1676	Colleen, Alicia	Carlos	1	1	1	1	1	1			0	0
242090422	Colleen, Alicia	Carlos	N/A	N/A	N/A	N/A	N/A	N/A			0	0
242120658	Alicia	Carlos	N/A	N/A	N/A	N/A	N/A	N/A			0	0
GRL242685	Colleen, Alicia	Carlos	1	1	1	1	1	1			0	0
GRL243144	Alicia	Carlos	1	1	1	1	1	1			0	0
GRL243114	Alicia	Carlos	1	N/A	N/A	N/A	N/A	N/A			0	0
GRL243103	Alicia	Carlos	1	1	1	1	1	1			0	0
GRL242939	Alicia	Carlos	1	1	1	1	1	1			0	0
GRL242483	Alicia	Carlos	1	1	1	1	1	1			0	0
GRL242140	Alicia	Carlos	1	1	1	1	N/A	1			0	0
GRL242372	Alicia	Carlos	1	1	1	1	1	1			0	0
55108	Alicia	Carlos	1	1	1	1	1	1			0	0
GRL242455	Alicia	Carlos	1	0	N/A	N/A	1	1			0	2	In a respiratory sample, H influenzae was found, but due to resistance, treatment can only be given with trim/sulfa and levofloxacin. However, there are no recommendations for dosage and duration because there are no FDA recommendations for this.
PRO965309	Colleen, Alicia	Carlos	1	1	1	1	1	1			0	0
69024	Alicia	Carlos	1	1	1	1	1	0			0	4	In this respiratory sample, topical or systemic treatment for Staphylococcus aureus could have been offered as an alternative, even though it is usually a colonizer.
GRL242897	Colleen, Alicia	Carlos	1	1	1	1	1	1			0	0
GRL241764	Colleen, Alicia	Carlos	1	1	1	1	1	1			0	0
GRL242887	Colleen, Alicia	Jen	1	1	1	0	1	1			0	3	woman, urine sample, one choice Amoxicillin monotherapy.. According to PDR, there is no duration of amoxicillin in UTI but it would range between 7 to 14 days. According to UpToDate, it has duration 5-7 days. According to MM: treatment duration 5 to 10 days.
GRL242790	Colleen, Alicia	Jen	1	1	1	0	1	1			0	0
GRL242808	Alicia	Jen	1	1	1	1	1	1			0	0
GRL242281	Colleen, Alicia	Jen	1	N/A	1	1	N/A	1			0	0
GRL242149	Colleen, Alicia	Jen	1	N/A	N/A	N/A	N/A	1			0	0
GRL242784	Colleen, Alicia	Jen	1	1	N/A	N/A	1	1			0	0
GRL241675	Colleen, Alicia	Jen	1	1	1	1	1	1			0	0
GRL241818	Colleen, Alicia	Jen	1	1	1	1	1	1			0	0
697S0047	Colleen, Alicia	Jen	1	1	1	1	1	1			0	0
GRL241957	Colleen, Alicia	Jen	1	N/A	1	1	N/A	1			0	0
GRL242449	Colleen, Alicia	Jen	1	1	1	N/A	1	1			0	0
1675	Colleen, Alicia	Jen	N/A	1	1	1	0	1			0	1	woman, sample of wound on left thigh, only Anaerococcus identified. Treatment is offered for Anaerococcus on the skin, although this bacteria was not highlighted. Anaerococcus can be pathogenic but not on a regular basis. One Choice may have stated that it does not normally require treatment. and offer treatment in alternatives
242120644	Colleen, Alicia	Jen	1	1	1	1	1	1			0	0
25372-54168	Colleen, Alicia	Jen	1	1	1	1	1	1			0	0
25357-54167	Alicia	Jen	1	1	1	1	1	1			0	0	In the final report you cannot see the One Choice. It is probably Amoxicillin, but could a final report come out like this?
25344-54166	Jen, Alicia	Carlos	1	1	0	1	1	1			0	3	Female, urine sample, Acinetobacter , Pseudomonas and E coli Blee were found. Once Choice: levofloxacin 250 to 750 mg/24h. According to the IDSA recommendation, the dose of levofloxacin for carbapenem-producing gram-negative bacteria should be 750 mg PO/24h.
242130814	Colleen	Jen	1	1	1	1	1	1			0	0
242130808	Jen, Alicia, Colleen	Carlos	1	1	1	1	1	1			0	0
242130800	Jen, Colleen	Alicia	1	1	1	1	1	1			0	0
242130796	Jen, Alicia	Carlos	1	1	1	1	1	1			0	0
242130790	Colleen, Alicia	Jen	1	1	1	1	1	1			0	2	Wound swab sample, multiple bacteria and resistance genes, gentamicin was chosen as monotherapy among the alternatives Enterococci are resistant to aminoglycosides when used in monotherapy. However, synergy with beta-lactams or glycopeptides is still likely if the isolate does not express an acquired aminoglycoside-modifying enzyme. https://www.eucast.org/fileadmin/src/media/PDFs/EUCAST_files/Bre…
242130779	Alicia	Jen	1	1	1	1	1	1			0	2	Urine sample from a woman, Pseudomonas and Enterococus were found, the alternatives were: vancomycin with Amika. Although it is possible to combine Amikacin with vancomycin, it should be avoided if possible due to its high nephrotoxic potential.
242130760	Colleen	Jen	1	1	1	1	1	1			0	0
25363-54165	Colleen, Alicia	Jen	1	1	1	1	1	1			0	0
25362-54164	Jen, Alicia	Carlos	1	1	1	1	1	1			0	0
25167-54163	Alicia	Jen	1	1	1	1	1	1			0	0
1674	Jen, Alicia	Carlos	1	1	1	1	1	1			0	0
242130758	Jen, Alicia	Carlos	1	1	1	1	1	1			0	0
242130744	Alicia	Carlos	1	1	1	1	1	1			0	0
242130740	Jen, Alicia	Carlos	1	1	1	1	1	1			0	2	Muestra de hisopado de herida, múltiples bacterias y genes de resistencia, se eligió gentamicina como monoterapia entre las alternativas Los enterococos son resistentes a los aminoglucósidos cuando se utilizan en monoterapia. Sin embargo, la sinergia con betalactámicos o glucopéptidos sigue siendo probable si el aislado no expresa una enzima modificadora de aminoglucósidos adquirida. https://www.…
242130739	Colleen, Alicia	Jen	1	1	1	1	1	1			0	0
242130735	Jen, Alicia	Carlos	1	1	1	1	1	1			0	0
242130732	Alicia	Jen	1	1	1	1	1	1			0	0
242130725	Jen, Alicia	Carlos	1	1	1	1	1	1			0	0
242130711	Jen, Alicia	Carlos	1	1	1	1	1	1			0	0
242130707	Colleen	Jen	1	0	1	1	1	1			0	2	Stenotrophomonas, Enterococcus and Staphylococcus aureus were found in the foot ulcer sample. Levofloxacin with clindamycin was chosen as an alternative. The combination of levofloxacin with clindamycin as an alternative to cover Enterococcus, Staphylococcus and Sterthrophomonas may not be the best option, due to the low activity of levofloxacin against enterococci.
25416-54162	Jen, Alicia	Carlos	1	1	1	1	1	1			0	2	Woman, urine sample, Among the alternatives, Amikacin with Daptomycin could have been recommended.
25398-54160	Jen, Colleen	Alicia	1	1	1	1	1	1			0	0
242130705	Alicia, Colleen	Jen	1	1	1	1	1	1			0	0
242130698	Colleen	Jen	1	1	1	1	1	1			0	0
242130700	Auto approved	-									0	0
242130640	Auto approved	-									0	0
242130666	Jen, Alicia	Carlos	1	1	1	1	1	1			0	0
242130692	Colleen	Jen	1	1	1	1	1	1			0	2	Wound swab sample, multiple bacteria and resistance genes, gentamicin was chosen as monotherapy among the alternatives Enterococci are resistant to aminoglycosides when used in monotherapy. However, synergy with beta-lactams or glycopeptides is still likely if the isolate does not express an acquired aminoglycoside-modifying enzyme. https://www.eucast.org/fileadmin/src/media/PDFs/EUCAST_files/Bre…
242130625	Auto approved	-									0	0
242130603	Jen, Alicia	Carlos	1	1	1	1	1	1			0	0
242130576	Alicia	Jen	1	1	1	1	1	1			0	0
25441-54159	Jen, Colleen	Alicia	1	1	1	1	1	1			0	0
25440-54158	Jen, Colleen, Alicia	Carlos	1	1	1	1	1	1			0	0
25084-54157	Colleen	Jen	1	1	1	1	1	1			0	0
242130539	Colleen	Jen	1	1	1	1	1	1			0	2	Male, urine sample, Enterococcus and Klebsiella were found. Another PO option could have been: trimesulf with linezolid. And also gentamicin as monotherapy. Enterococci are resistant to aminoglycosides when used as monotherapy. However, synergy with beta-lactams or glycopeptides remains likely if the isolate does not express an acquired aminoglycoside-modifying enzyme. https://www.eucast.org/file…
242130537	Alicia	Jen	1	1	1	1	1	1			0	0
242130484	Jen, Colleen	Alicia	1	1	1	1	1	1			0	0
242130481	Colleen	Sheri	1	1	1	1	1	1			0	0
242130435	Alicia	Sheri	1	1	1	1	1	1			0	0
242130424	Alicia	Sheri	1	1	1	1	1	1			0	0
1672	Alicia	Sheri	1	1	1	1	1	1			0	0
242130379	Jen, Alicia	Sheri	1	1	1	1	1	1			0	0
242130318	Jen, Alicia	Sheri	1	1	1	1	1	1			0	4	Woman, urine sample, there was Candida among other microorganisms and no treatment was offered for this fungus, although it is usually a colonizer.
242130377	Jen, Alicia	Sheri	1	1	1	1	1	1			0	0
242130316	Jen, Alicia	Sheri	1	1	1	1	1	1			0	0
242130302	Jen, Alicia	Sheri	1	1	1	1	1	1			0	0
242130296	Jen, Alicia	Sheri	1	1	1	1	1	1			0	0
242130222	Jen, Alicia	Sheri	1	1	1	1	1	1			0	4	Woman, urine sample, there was Ureaplasma among other microorganisms and no treatment was offered for this microorganism although its pathogenic role is debatable, although it is usually a colonizer.
242130039	Jen, Alicia	Sheri	1	1	1	1	1	1			0	0
242120821	Alicia	Sheri	1	1	1	1	1	1			0	0
242120702	Jen, Alicia	Sheri	1	1	1	1	1	1			0	0
25032-54156	Alicia	Sheri	1	1	1	1	1	1			0	0
242120571	Alicia	Sheri	1	1	1	1	1	1			0	0
242110564	Alicia	Sheri	1	1	1	1	1	1			0	0
25027-54155	Alicia	Sheri	1	1	1	1	1	1			0	0
25442-54153	Jen, Alicia	Sheri	1	1	1	1	1	1			0	0
25022-54151	Jen, Alicia	Sheri	1	1	1	1	1	1			0	0
25384-54150	Jen, Alicia	Sheri	1	1	1	1	1	1			0	0
25446-54149	Jen, Alicia	Sheri	1	1	1	1	1	1			0	0
25445-54148	Jen, Alicia	Sheri	1	1	1	1	1	1			0	0
25439-54147	Jen, Alicia	Sheri	1	1	1	1	1	1			0	0
25346-54145	Jen, Alicia	Sheri	1	1	1	1	1	1			0	0
25341-54143	Jen, Alicia	Sheri	1	1	1	1	1	1			0	0
25437-54142	Jen, Alicia	Sheri	1	1	1	1	1	1			0	0
25435-54141	Jen	Sheri	1	1	1	1	1	1			0	0
25337-54138	Jen	Sheri	1	1	1	1	1	1			0	0
pml01771	Jen	Sheri	1	1	1	1	1	1			0	0
PML04528	Jen, Alicia	Stephanie	1	1	1	1	1	1			0	0
pml04527	Jen, Alicia	Stephanie	1	1	1	1	1	1			0	0
pml01969	Jen, Alicia	Stephanie	1	1	1	1	1	1			0	0
pml08569	Jen, Alicia	Stephanie	1	1	1	1	1	1			0	0
pml08573	Jen, Alicia	Stephanie	1	1	1	1	1	1			0	0
pml04529	Jen	Stephanie	1	1	1	1	1	1			0	0
D2407290015	Colleen, Alicia	Stephanie	N/A	1	N/A	N/A	1	1			0	0
25179-54135	Jen, Alicia	Stephanie	1	1	1	1	1	1			0	0
25178-54134	Jen, Alicia	Stephanie	1	1	1	1	1	1			0	0
25334-54137	Jen, Alicia	Stephanie	1	1	0	1	1	1			0	3	Adult female patient, in nasopharyngeal sample, rhinovirus and pneumococcus were found. In the treatment alternatives according to MM the dose of Amoxicillin is 500mg BID (mild - moderate) or 500mg TID (severe). According to PDR For the treatment of acute bacterial sinusitis. Oral dose (immediate release, standard dose therapy) Adults 500 mg PO every 8 hours or 875 mg PO every 12 hours for 5 to 1…
25333-54136	Miguel	Stephanie	1	1	1	1	0	1			0	0	onechoice only says that acute rhinosinusitis is possible, but does not actually mention the antibiotic. Amoxicillin was most likely chosen, however this does not appear in the final report.
25175-54133	Jen, Alicia	Stephanie	1	1	1	1	1	1			0	0
pml00564	Jen, Miguel	Stephanie	1	1	1	1	1	1			0	0
PML05220	Sheri, Miguel	Stephanie	1	1	1	1	1	1			0	0
pml00565	Jen, Miguel	Stephanie	1	1	1	1	1	0			0	4	Woman, urine sample, Candida not bolded, not adressed. And no treatment was offered
pml00575	Jen, Miguel	Stephanie	1	1	1	1	1	1			0	0
pml05217	Sheri, Miguel	Stephanie	1	1	1	1	1	1			0	0
pml05218	Jen, Miguel	Stephanie	1	1	1	1	1	1			0	0
25390-54131	Sheri, Miguel	Stephanie	1	1	1	0	1	0			0	3	Female urine sample. In the alternatives, amoxicillin was chosen. According to the RDT, the duration should be 3-5 days, and I did not see the duration of 5-10 days in the RDT for amoxicillin either.	Candida no está en negrita, no se aborda
25387-54129	Sheri, Miguel	Stephanie	1	1	1	0	1	1			0	3	Female urine sample. In ONECHOICE, amoxicillin with nitrofuratorin was chosen. According to the RDT, the duration should be 3-5 days, and I did not see the duration of 5-10 days in the RDT for amoxicillin either.
25385-54127	Sheri, Miguel	Stephanie	1	1	1	1	1	1			0	0
25378-54126	Miguel	Stephanie	1	1	1	1	1	1			0	0
25374-54124	Sheri, Miguel	Stephanie	1	1	1	1	1	1			0	0
PCR2407310535	Miguel	Stephanie	N/A	1	N/A	N/A	1	1			0	0
422264	Sheri, Miguel	Stephanie	1	1	1	1	1	1			0	0
422194	Miguel	Stephanie	1	1	1	1	1	1			0	0
422133	Miguel	Stephanie	1	1	1	1	1	1			0	0
2407310004 (Quality Forensic Toxicology)	Sheri, Miguel	Stephanie	1	1	1	1	1	1			0	0
M24000779	Sheri, Miguel	Stephanie	1	1	1	1	1	1			0	0
M24000793	Miguel	Stephanie	1	1	1	0	0	1			0	1	Female, urine sample. In one choice according to MM: the choice should be Fosmocin. And in the report Amoxi/clav was chosen.	Female, urine sample, Amoxi/clav was chosen as one option. According to MM: the dose would be 500 mg every 8 hours for 5 to 7 days. According to PDR the dose would be: 875 mg of amoxicillin with 125 mg of clavulanate PO every 12 hours for 3 to 7 days.
M24000768	Sheri, Miguel	Stephanie	1	1	1	1	1	1			0	0
Total: 644 cases, 45 cases need to be added and 2 minor discrepancies are added
